# Supplementary material for: Prospective Biomarkers from Plasma Metabolomics of Myalgic Encephalomyelitis/Chronic Fatigue Syndrome Implicate Redox Imbalance in Disease Symptomatology
Source: Metabolites. 2018 Dec 6;8(4):90. doi: 10.3390/metabo8040090 (PMC6315598; doi:10.3390/metabo8040090)
Supplement: Supplementary file 1 [file metabolites-08-00090-s001.zip]

Archive with 3 entries (2 files):
- metabolites-366426-supp/
- metabolites-366426-supp/metabolites-366426-supplementary.docx
- metabolites-366426-supp/Supplementary_File_1.xlsx
