# Supplementary material for: Prospective Biomarkers from Plasma Metabolomics of Myalgic Encephalomyelitis/Chronic Fatigue Syndrome Implicate Redox Imbalance in Disease Symptomatology
Source: Metabolites. 2018 Dec 6;8(4):90. doi: 10.3390/metabo8040090 (PMC6315598; doi:10.3390/metabo8040090)
Supplement: Supplementary file 1 [file metabolites-08-00090-s001.zip › metabolites-366426-supp/Supplementary_File_1.xlsx]

## Sheet: OrigScale
PATHWAY SORTORDER	BIOCHEMICAL	SUPER PATHWAY	SUB PATHWAY	COMP ID	PLATFORM	CHEMICAL ID	RI	MASS	CAS	PUBCHEM	KEGG	HMDB	C1	C2	C3	C4	C5	C6	C7	C8	C9	C10	C11	C12	C13	C14	C15	C16	C17	C18	C19	P1	P2	P3	P4	P5	P6	P7	P8	P9	P10	P11	P12	P13	P14	P15	P16	P17	P18
398	1-methylguanidine	Amino Acid	Guanidino and Acetamido Metabolism	48114	LC/MS Pos Early	100000715	2149	74.0713	22661-87-6	10111	C02294	HMDB01522	63132	63132	63132	63132	63132	63132	63132	63132	63132	63132	63132	63132	63132	63132	63132	63132	63132	63132	63132	63132	63132	63132	63132	63132	63132	63132	63132	63132	104376	63132	63132	63132	63132	63132	63132	63132	63132
106	N-acetyl-cadaverine	Amino Acid	Lysine Metabolism	43530	LC/MS Pos Early	100002249	2385	145.134	32343-73-0	189087		HMDB02284	62600	337643	2962003	62600	230515	62600	62600	62600	62600	62600	302992	2203609	62600	62600	86942	250307	62600	201968	62600	62600	165349	62600	121460	521188	62600	62600	62600	62600	62600	62600	62600	62600	62600	545161	62600	62600	62600
22	O-acetylhomoserine	Amino Acid	Glycine, Serine and Threonine Metabolism	31539	LC/MS Polar	100001129	1850	160.062	7540-67-2	439389	C01077		71429	71429	99532	71429	71429	232148	170732	71429	235371	98406	71429	258814	170340	71429	140138	71429	264093	71429	280231	71429	2114929	183047	71429	372861	71429	71429	71429	81783	71429	179517	71429	571569	71429	71429	71429	71429	99566
85	N2-acetyllysine	Amino Acid	Lysine Metabolism	36751	LC/MS Polar	100001721	3372.6	187.109	1946-82-3	92907	C12989	HMDB00446	23592	23592	23592	23592	109022	95255	38728	25359	44498	23592	23592	164615	132373	23592	23592	46129	23592	36095	23592	78549	90815	23592	36675	50328	38654	93073	23592	23592	92629	55494	23592	23592	63021	23592	136508	23592	23592
238	7-hydroxyindole sulfate	Amino Acid	Tryptophan Metabolism	52915	LC/MS Neg	100009043	1765	212.002					13383	13383	13383	13383	13383	24627	21690	13383	13383	13383	32650	35466	35196	13383	16366	13566	13383	13383	13383	13383	216450	24376	13383	27346	24653	28898	21815	13383	28143	27663	134364	38959	79030	31270	13383	47633	98768
310	S-methylmethionine	Amino Acid	Methionine, Cysteine, SAM and Taurine Metabolism	38127	LC/MS Pos Early	100002183	2555	164.074	3493-12-07	458	C05319	HMDB38670	31798	1169579	31798	1389852	527665	31798	31798	31798	245542	31798	31798	329758	89683	133787	151691	57656	151989	31798	161694	31798	465077	170096	31798	31798	219251	17555468	979475	31798	155506	85306	31798	2428859	255489	31798	62200	984744	329376
176	vanillic alcohol sulfate	Amino Acid	Tyrosine Metabolism	48733	LC/MS Neg	100006125	1808	233.013	754920-02-0				29953	338675	22420	22420	22420	59900	109797	22420	40076	22420	23306	223396	42901	22420	3258769	22420	700775	58590	459048	24971	22420	22420	22420	249892	102253	667723	63768	72675	302480	22420	22420	57581	22420	22420	22420	29530	195962
119	4-hydroxyphenylacetate	Amino Acid	Phenylalanine Metabolism	541	LC/MS Neg	144	1361.1	151.04	156-38-7	127	C00642	HMDB00020	110670	85664	423777	85664	85664	227681	226690	85664	85664	85664	85664	265763	227231	340798	262688	85664	85664	332152	85664	272266	296326	85664	85664	449287	243547	114543	85664	277415	166353	302506	108657	145069	85664	1822380	754959	85664	224129
75	histamine	Amino Acid	Histidine Metabolism	1574	LC/MS Pos Early	354	3035	112.087	51-45-6	774	C00388	HMDB00870	63069	63069	63069	284701	1296789	201072	200139	63069	96997	1008678	160952	63069	63069	63069	133376	121705	63069	171201	63069	63069	63069	63069	601747	8622736	316474	407706	215533	263798	475556	404009	63069	292165	345168	63069	63069	63069	63069
168	2-hydroxyphenylacetate	Amino Acid	Tyrosine Metabolism	1432	LC/MS Polar	235	858.6	151.04	614-75-5	11970	C05852	HMDB00669	848449	115132	115132	645293	115132	1.01497e+06	115132	1012169	964164	1060214	430276	1290259	1751397	662403	328715	770530	115132	929123	692870	115132	115132	115132	963016	612036	721947	115132	1851281	1335559	115132	867416	1066260	451044	487987	115132	1341027	793644	2182539
237	5-hydroxyindole sulfate	Amino Acid	Tryptophan Metabolism	52914	LC/MS Neg	100009042	1928	212.002					19805	19805	19805	19805	19805	152940	73011	44409	75565	100712	47164	63602	101312	19805	19805	38743	70949	107311	19805	25125	66579	25053	41031	71318	25219	51273	113855	33382	19805	58193	65156	62315	19805	60215	19805	72548	74834
208	N-acetylkynurenine (2)	Amino Acid	Tryptophan Metabolism	48757	LC/MS Neg	100006378	2378	249.088					16576	32815	41794	35814	16576	59227	99784	16576	56117	16576	45494	16576	34177	52706	45148	51205	28156	89058	16576	71689	88154	16576	43993	94206	34452	54374	16576	16576	110409	89352	53591	16576	154220	20664	78813	28809	16576
133	4-hydroxyphenylacetatoylcarnitine	Amino Acid	Tyrosine Metabolism	52932	LC/MS Pos Early	100006619	2730	296.149					38119	185028	186274	58531	38119	68391	111013	38119	78786	38119	80812	136286	350446	136811	159675	123933	59172	179069	38119	38119	226025	38119	182167	378695	156101	38119	70300	58173	191068	260567	135583	103864	226258	619663	741637	74046	38119
71	imidazole propionate	Amino Acid	Histidine Metabolism	40730	LC/MS Pos Early	100003434	2263	141.066	1074-59-5	70630		HMDB02271	203815	184594	132796	212471	53202	53202	53202	94894	53202	53202	187519	241675	130660	187730	83309	177690	53202	240926	157336	5662957	318804	279428	162711	353631	137750	53202	122133	53202	165035	179143	128996	116248	186759	868076	168731	53202	178022
66	N-acetyl-3-methylhistidine*	Amino Acid	Histidine Metabolism	43256	LC/MS Neg	100002204	1360	210.088	37841-04-6	193270			80374	15965	15965	152480	43085	92409	259560	27100	79413	64713	140185	86082	59802	154673	52602	515334	15965	43299	16447	50594	733275	15965	15965	38644	15965	15965	22796	25213	115640	186645	51936	15965	53046	75002	591754	31909	79583
251	isovalerate	Amino Acid	Leucine, Isoleucine and Valine Metabolism	44656	LC/MS Neg	100000708	1564	101.061	503-74-2	10430	C08262	HMDB00718	274130	764373	803437	206024	188637	330468	188637	510042	313873	188637	297755	874847	790269	1160081	188637	272554	289405	563676	624508	415341	541475	188637	544362	806545	265346	6608565	589686	520827	663544	422273	357316	759573	443933	491109	188637	693003	199141
57	S-1-pyrroline-5-carboxylate	Amino Acid	Glutamate Metabolism	42370	LC/MS Pos Early	35	1528	114.055	2906-39-0	1196	C04322	HMDB01301	385842	1245303	1201350	683335	852201	385842	385842	913023	1078016	1380968	865379	1095604	385842	1548570	385842	809102	867611	1433387	453663	673154	1605507	1198952	918123	2238195	748728	1555653	720218	385842	906915	1651106	650819	905172	957554	1042466	659355	803288	385842
95	2-aminoadipate	Amino Acid	Lysine Metabolism	6146	LC/MS Neg	381	639.2	160.062	542-32-5;1118-90-7	469	C00956	HMDB00510	110494	300979	138386	192660	111759	54136	116944	330572	148340	135074	118793	354537	314671	180964	163991	166208	54136	362556	81248	151772	268193	117678	193416	119983	149159	408931	136306	162670	201157	186253	452515	189807	529754	209457	127752	149607	170157
231	indoleacetylglutamine	Amino Acid	Tryptophan Metabolism	42087	LC/MS Neg	100001731	2535	302.115		25200879		HMDB13240	31170	62239	15117	27975	39886	97358	72720	156556	87411	72986	278285	174929	184551	149084	43507	158878	108924	143279	81336	186299	156829	15117	38620	222775	97845	58189	15117	15117	104372	77686	96410	71324	113063	21793	147616	41163	109997
322	cystathionine	Amino Acid	Methionine, Cysteine, SAM and Taurine Metabolism	15705	LC/MS Pos Early	310	2270	223.075	535-34-2	439258	C02291	HMDB00099	310155	58477	401315	227932	183969	318834	160314	446685	204465	154650	58477	397096	579050	361243	58477	526064	342596	544864	295607	58477	913200	171370	353022	622193	491657	475576	159473	94608	237783	247123	299597	465288	1032291	128791	58477	354273	154323
67	N-acetyl-1-methylhistidine*	Amino Acid	Histidine Metabolism	43255	LC/MS Pos Early	100004299	2100	212.103		193270			262102	87255	59318	247235	336894	464475	432272	157325	121438	101473	231243	273565	335682	267017	209714	713774	96077	234830	59318	102151	459405	101787	174279	375741	201769	483072	59318	98976	702610	328192	196475	104922	267720	210746	511347	82184	59318
50	N-acetyl-aspartyl-glutamate (NAAG)	Amino Acid	Glutamate Metabolism	35665	LC/MS Pos Early	100001612	1035	305.098	3106-85-2	5255	C12270	HMDB01067	178624	178400	174519	243169	153339	63537	166046	63537	140090	115222	192614	83537	99991	164105	150688	199089	94375	159060	181002	141733	175453	101023	232580	138617	245857	63537	63537	131895	180078	244290	209558	145816	323206	168534	217061	175889	171385
118	phenylacetate	Amino Acid	Phenylalanine Metabolism	15958	LC/MS Neg	100000011	2150	135.045	103-82-2	999	C07086	HMDB00209	64667	64667	138529	64716	318839	358423	150004	124014	299514	208279	150986	601636	322141	201193	113713	197475	376511	159382	99369	144778	185351	128736	122729	292306	64667	282180	186652	428412	207277	164213	90044	421894	370397	319020	64667	114038	293199
218	picolinate	Amino Acid	Tryptophan Metabolism	1512	LC/MS Pos Early	1022	910	124.039	98-98-6	1018	C10164	HMDB02243	778198	455241	309488	866933	247262	753116	478269	520458	323671	247262	247262	1084382	1611354	247262	421335	496096	788647	1248892	490911	811266	1059339	401550	388234	537602	605902	975914	448638	544598	1423488	610082	971761	628118	1282625	1114403	700002	541073	1313136
153	3-methoxytyramine sulfate	Amino Acid	Tyrosine Metabolism	44618	LC/MS Neg	100004634	1722	246.044					54305	78866	51572	86481	65518	61211	37347	59812	88618	60860	138440	137662	44103	72452	21419	83757	21419	34046	326165	43406	78101	63877	50812	55311	59393	59705	107975	44741	70225	106851	62170	92636	85942	73940	68779	53248	57763
93	5-(galactosylhydroxy)-L-lysine	Amino Acid	Lysine Metabolism	43582	LC/MS Pos Early	100002462	2755	325.161	32448-36-5				206862	172080	226063	116802	162198	207279	297746	208456	74411	174572	303223	245292	74411	231512	246787	402841	266567	325869	346329	192323	330233	145404	348214	438104	166056	179201	186928	190587	74411	281845	124442	175862	443645	435595	309195	266539	160799
166	gentisate	Amino Acid	Tyrosine Metabolism	18280	LC/MS Polar	100000447	905	153.019	490-79-9	3469	C00628	HMDB00152	310141	49779	49779	285602	220469	1.00436e+06	377963	187886	335995	392986	493820	364154	409608	219912	422958	363719	316529	736916	204895	258517	3951706	201510	254573	154097	510364	208426	541854	187778	1.02495e+06	430382	854811	136461	444855	363403	752302	328691	1008812
53	carboxyethyl-GABA	Amino Acid	Glutamate Metabolism	40007	LC/MS Pos Early	100003260	2085	176.092	4386-03-02	2572		HMDB02201	412626	353457	538772	65612	416932	325435	505223	65612	490595	65612	405728	493194	282562	450916	272087	478166	406098	409534	443871	355810	249476	412374	510579	594213	401883	633111	446887	455547	338410	372414	476530	65612	552786	242267	607293	283513	558955
171	dopamine 4-sulfate	Amino Acid	Tyrosine Metabolism	48406	LC/MS Neg	100006360	1511	232.028		123932	C13691	HMDB04148	89634	1746824	31542	685576	208874	153915	146325	196529	313910	140702	261494	2085042	200731	102654	147512	114034	285086	75040	1981954	124773	984520	99747	113962	158333	169627	110869	878642	187739	238863	453060	104577	731293	68884	178194	65509	31542	42335
399	4-guanidinobutanoate	Amino Acid	Guanidino and Acetamido Metabolism	15681	LC/MS Pos Early	100000096	2320	146.092	463-003;463-00-3	500	C01035	HMDB03464	789916	669141	162990	534836	260780	770432	822430	710268	1.0452e+06	398580	302544	465505	604894	304651	371325	541792	1295600	919346	862605	167707	1490732	824726	166016	866508	1347100	1.64622e+06	592712	535347	557077	627819	75942	154159	498248	275509	191824	217708	669568
222	5-hydroxyindoleacetate	Amino Acid	Tryptophan Metabolism	437	LC/MS Neg	71	1510.2	190.051	54-16-0	1826	C05635	HMDB00763	67712	225706	39492	143002	47273	30433	42508	50015	70527	37246	60939	272217	46482	19261	39240	70239	432898	41637	58989	79647	120318	31290	39443	89092	127105	19261	224820	53068	31543	34855	67960	399310	59265	33904	90137	24601	56777
48	glutamate, gamma-methyl ester	Amino Acid	Glutamate Metabolism	33487	LC/MS Pos Early	100001103	2170	162.076	1499-55-4	68662		HMDB61715	696557	557207	2350136	285340	816800	604354	2354001	285340	2.09111e+06	2597155	579175	1597828	2619046	1404660	654704	735638	706521	835204	761375	742617	338411	654901	741105	2809852	1637213	727832	285340	2044629	483098	843916	2.06941e+06	525257	499506	767866	672728	644951	532681
173	p-cresol-glucuronide*	Amino Acid	Tyrosine Metabolism	48841	LC/MS Neg	100006191	2420	283.082	17680-99-8	154035		HMDB11686	44109	627172	334292	132176	3480858	980646	488602	103814	2550868	984331	430646	447886	2757721	1900128	690563	2999856	2.02104e+06	769619	181810	4326202	1438019	703638	1463595	2.58919e+06	132112	1306033	1.43888e+06	962051	1830641	445468	307374	2542214	1245011	29211	29211	397895	2189219
45	4-hydroxyglutamate	Amino Acid	Glutamate Metabolism	40499	LC/MS Pos Early	100002544	1141	164.055	2485-33-8	439902	C03079	HMDB01344	315203	459445	437144	352899	332819	335049	363057	774516	430725	390520	320235	738399	282147	370984	340008	455508	180519	1205409	55535	355067	297971	486660	422382	588097	448845	1041423	1337824	646210	414412	389714	366998	293569	709145	775615	237080	262094	231966
387	acisoga	Amino Acid	Polyamine Metabolism	43258	LC/MS Neg	100004541	2297	183.114	106692-36-8	129397			53384	104476	95063	63337	101280	28476	81843	73378	28624	53503	33647	84106	90822	88742	73782	120594	40661	65289	93885	32274	125810	30069	45679	88809	93120	189890	17532	98148	63919	70836	132594	141261	130439	163281	247700	79805	91799
323	alpha-ketobutyrate	Amino Acid	Methionine, Cysteine, SAM and Taurine Metabolism	4968	LC/MS Polar	796	940	101.024	600-18-0	58	C00109	HMDB00005	1155666	1492396	1160942	4185850	1729339	1467870	59727	4.04093e+06	1221890	1376754	1767379	1663853	1776563	2034612	1679169	2708894	1.01322e+06	2306810	599933	1.00595e+06	1939399	602986	1594800	1248911	1373178	1159178	1157145	1681157	1698008	1538041	2571319	3233745	3290733	1973600	4.11515e+06	1964446	321718
99	glutarylcarnitine (C5-DC)	Amino Acid	Lysine Metabolism	44664	LC/MS Pos Early	100001593	2393	276.144	102636-82-8	71464488		HMDB13130	1703657	597538	2112817	3632405	2468222	1222790	1974507	1056633	508541	603771	1159060	1602103	1407145	3124279	662132	1.94072e+06	1277441	2000506	2599380	830450	1500241	1297842	1475615	2211303	852701	2113366	989406	2255150	4258271	1795423	3684927	1277257	2713836	1589979	1864409	1683313	1223195
68	hydantoin-5-propionic acid	Amino Acid	Histidine Metabolism	40473	LC/MS Polar	100002514	2080	171.041	5624-26-0	782	C05565	HMDB01212	383486	856293	202648	114980	208639	208564	303289	691413	257892	193814	223066	1064505	475768	531553	169433	305480	281021	519893	174749	59468	1021813	71093	218896	388340	532860	482230	304341	136377	320808	244779	392490	299427	1062408	176331	171377	244029	109893
303	isobutyrylglycine	Amino Acid	Leucine, Isoleucine and Valine Metabolism	35437	LC/MS Neg	100001590	1420	144.067	15926-18-8	10855600		HMDB00730	241380	243859	213608	190952	214285	191007	505161	199961	404247	318654	168336	268958	362300	282955	181325	279463	449044	318864	194696	246588	342072	240007	290977	152612	243212	383981	296268	206057	233823	350855	327372	261523	501143	158487	183903	235588	331007
359	N-acetylcitrulline	Amino Acid	Urea cycle; Arginine and Proline Metabolism	48434	LC/MS Neg	100001577	940	216.099	33965-42-3	656979	C15532	HMDB00856	228443	78136	119831	111780	227791	265866	441369	105491	489510	87701	122049	1229346	314469	215355	61895	294175	124215	280534	49035	105533	260801	72526	216395	486688	327287	315696	32276	69372	324665	397725	115513	170156	241019	143291	166054	75067	77306
204	tryptophan betaine	Amino Acid	Tryptophan Metabolism	37097	LC/MS Pos Early	100001743	2673	247.144	20671-76-5	442106	C09213	HMDB61115	25310822	39976176	469913	65421708	10348657	4847599	105218080	879354	10972922	11795451	17899976	21697656	7423154	58797072	5.66196e+06	35826956	6492423	77516480	9372859	2449412	692949	46896372	49309496	11763068	152147952	3.70922e+06	6083687	28529614	7989229	25528436	32399428	21956300	86432	9967431	9621203	86432	22390732
63	1-methylhistidine	Amino Acid	Histidine Metabolism	30460	LC/MS Pos Early	100001051	2755	170.092	332-80-9	92105	C01152	HMDB00001	16668972	18957652	7933870	20348920	11109402	13741341	18338416	10853264	8296883	9877079	23168856	18960984	14546276	23628486	23645504	30810514	10878032	21521228	17376808	14306642	24488884	9402253	15386881	20428572	10574553	26432058	10397173	14620588	23723900	23448408	18825226	14608670	23328212	18540504	16177277	20546936	13216798
77	1-methylimidazoleacetate	Amino Acid	Histidine Metabolism	32350	LC/MS Pos Early	100001208	2064	141.066	2625-49-2	75810	C05828	HMDB02820	992425	713593	1641903	717153	706555	845456	608933	984624	674299	944956	598597	2151490	730578	950479	759616	1035856	964441	667192	1115176	1053263	1163428	698110	871406	1.91739e+06	913912	1204801	540792	1053964	786863	684029	1097037	845645	914075	1308359	949844	689252	773477
305	2,3-dihydroxy-2-methylbutyrate	Amino Acid	Leucine, Isoleucine and Valine Metabolism	57547	LC/MS Neg	100010869	787	133.051	14868-24-7	301941		HMDB29576	389368	300372	273927	512046	270334	404780	411087	374570	585462	285545	306249	682810	392252	353557	287196	355429	241135	370584	642439	664301	791525	432690	215098	458369	782706	570617	383308	276129	843525	354140	533943	384184	282689	238621	449010	267372	224669
411	2-aminobutyrate	Amino Acid	Glutathione Metabolism	42374	LC/MS Pos Early	1128	2059	104.071	1492-24-6	439691	C02261	HMDB00650	49666084	50813788	38563564	79232128	39433604	43735748	22451184	77355920	48277780	43403432	50977728	50647184	56618852	62427128	48472800	64947204	36890272	66564104	31677106	48817868	50884712	30508936	73230384	44841648	36692304	69831888	66444392	54113268	56100216	63959448	74841248	72209152	80783184	50128304	85222280	77759584	26100592
300	2-hydroxy-3-methylvalerate	Amino Acid	Leucine, Isoleucine and Valine Metabolism	36746	LC/MS Neg	100001541	1800	131.071	488-15-3	164623		HMDB00317	725856	450104	570656	946875	300930	363928	356742	526256	434701	464872	344739	888706	1211593	488657	446697	763362	539158	727238	674205	1534525	541258	458901	345029	720089	493896	519717	498799	1314734	371613	568668	396039	555999	887676	650437	1.37685e+06	460342	756675
413	2-hydroxybutyrate/2-hydroxyisobutyrate	Amino Acid	Glutathione Metabolism	52281	LC/MS Polar	100008928	1258	103.04					94964416	54303564	27204190	99319896	41892368	34282984	12370850	101312288	25330878	38268996	40094720	55501200	69224544	50652492	46439492	71979640	19556952	69065736	17628052	114070024	87474000	27865508	68678432	51696008	43157156	109382896	63285780	60284988	40151008	44567236	54854488	88317800	89045840	66539480	108567384	47340440	23211804
282	2-methylbutyrylcarnitine (C5)	Amino Acid	Leucine, Isoleucine and Valine Metabolism	45095	LC/MS Pos Early	100001509	3035	246.17	31023-25-3	6426901		HMDB00378	1187429	1153450	1051189	1130958	1172042	1246564	965481	1753860	1257112	984309	1112442	1679183	6169328	1162034	860573	1.51851e+06	1333538	2068005	1010924	918351	2488260	896053	992329	1860864	610332	1658767	823169	988010	1476026	622090	2297883	1534161	1585292	1116823	1.8856e+06	1239502	579708
350	2-oxoarginine*	Amino Acid	Urea cycle; Arginine and Proline Metabolism	55072	LC/MS Pos Early	100002784	1760	174.087	3715-10-04	558	C03771	HMDB04225	600450	2.05055e+06	606692	2368401	373008	370008	1.75002e+06	464070	1768018	520737	237855	3.6411e+06	3752013	2312518	511103	1069527	933857	1.96945e+06	833146	816133	1381449	661005	452642	712894	2065773	859252	1131626	1554470	735096	1034468	549195	1176753	744295	883330	235496	558864	880133
134	3-(4-hydroxyphenyl)lactate	Amino Acid	Tyrosine Metabolism	32197	LC/MS Neg	240	1379	181.051	6482-98-0	9378	C03672	HMDB00755	10875975	9030766	12612089	14325333	7.3171e+06	7472719	9299005	12936970	10405193	8108752	7373647	18157046	17415492	10102489	11097189	15086659	6.76078e+06	12132088	16396111	13384849	11111332	12236224	14954254	19104060	13753816	13336261	8742336	8476526	6127261	7603702	11130909	12463593	8953614	11712840	6491233	7505721	10505984
287	3-hydroxy-2-ethylpropionate	Amino Acid	Leucine, Isoleucine and Valine Metabolism	32397	LC/MS Neg	100001170	975	117.056	4374-62-3	188979		HMDB00396	942803	790825	511711	749966	882331	655469	312853	934054	648160	679300	764952	706915	1076005	935792	472447	951054	794393	838902	781187	1272511	953740	469645	894094	1240118	539743	1227994	792385	1.02798e+06	643883	543872	2114757	883778	1127360	1131643	1184835	795243	723165
304	3-hydroxyisobutyrate	Amino Acid	Leucine, Isoleucine and Valine Metabolism	1549	LC/MS Polar	111	1619	103.04	2068-83-9	87	C06001	HMDB00336	11610426	6920928	3.7495e+06	8240467	7170519	4.11249e+06	2612051	16068690	4290598	4294190	4922398	10694206	15414612	7742380	3.58496e+06	6959346	3.93784e+06	8399581	3013406	11543768	13866939	3570690	8926834	8081152	6034744	21162704	7320952	11160740	6714445	5082507	11434062	9948469	13532112	9362102	23380386	10352597	3.60262e+06
239	3-indoxyl sulfate	Amino Acid	Tryptophan Metabolism	27672	LC/MS Neg	100000467	2222.2	212.002	2642-37-7	10258		HMDB00682	31829300	36355104	37679688	31650022	35245580	68564656	79946048	36509136	68950784	37787608	50597516	70328256	73678360	54645848	40913936	57869592	34799516	58562328	29156432	64300396	74278136	35508236	47077408	94281896	41023472	28972788	79878752	105724296	36238752	52520536	59402680	67141592	24443286	81657000	13328267	49975344	57694224
151	3-methoxytyrosine	Amino Acid	Tyrosine Metabolism	12017	LC/MS Pos Early	1342	2555	212.092	300-48-1	1670		HMDB01434	515348	373688	441176	381894	563264	618411	385433	671769	468567	497000	420747	419418	312923	493457	425108	460007	363601	326761	711645	322621	419219	524872	774596	826688	679345	423110	379688	326443	710937	678393	531971	518969	289613	476614	340074	475419	278387
299	3-methyl-2-oxobutyrate	Amino Acid	Leucine, Isoleucine and Valine Metabolism	44526	LC/MS Neg	100000936	1465	115.04	3715-29-5	49	C00141	HMDB00019	9800252	13830829	8125572	13010813	6419447	7.16334e+06	7097500	10404202	10056364	9963055	9026076	11458939	11369534	13276246	6.94022e+06	12270305	5845153	15976411	7147712	13046191	12542464	6.14441e+06	9131279	9148420	11940005	7519583	10581374	10237346	9676574	9202673	10158857	13242881	16276298	9580452	13602140	10669366	10324453
279	3-methyl-2-oxovalerate	Amino Acid	Leucine, Isoleucine and Valine Metabolism	15676	LC/MS Neg	100000036	2064.2	129.056	1460-34-0;51829-07-3	47	C00671	HMDB03736	40883580	68117792	28532288	58015764	31406068	39096724	18780512	49017772	48067860	35086196	35350464	61358980	66884940	47145044	26948396	53793580	32332942	72123280	28534860	70594608	54799280	24634888	32544884	49181188	55338988	57054240	37411624	61443740	63203988	62104760	50256504	64145872	98908432	29996428	58573584	49970508	45555624
263	3-methylglutaconate	Amino Acid	Leucine, Isoleucine and Valine Metabolism	38667	LC/MS Polar	100002458	2700	143.035	5746-90-7	1551553		HMDB00522	729669	642952	619363	4775971	874126	919175	653398	777738	606280	621986	700921	443201	645517	659730	502074	804575	1496895	759789	1051205	1372782	1170277	966945	1431503	758338	987004	1.04591e+06	681223	608786	561902	552532	1600487	1344705	805446	1.67332e+06	622243	409338	972618
267	3-methylglutarylcarnitine (2)	Amino Acid	Leucine, Isoleucine and Valine Metabolism	46548	LC/MS Pos Early	100005850	2675	290.16		128145		HMDB00552	649614	460651	528324	2842785	927468	655318	381305	506960	504399	441875	690703	185330	231464	526391	573670	495692	757070	1312807	700430	163118	589845	359657	941683	431905	634149	1495107	789225	654315	586864	194137	1430953	1492267	317788	1232919	320928	158929	1033816
64	3-methylhistidine	Amino Acid	Histidine Metabolism	15677	LC/MS Neg	100000042	906.3	168.078	368-16-1	64969	C01152	HMDB00479	4287515	1727633	349143	39205000	3909090	8739503	20160384	5428649	8357466	19307452	13377214	11191267	32453426	31459696	7.73447e+06	53179332	218943	5332305	1784349	3641369	51554836	800464	389519	6565720	408449	2377147	4086985	18895850	8689238	17716914	4.91244e+06	3464241	29255182	18480110	34148236	5931056	22161628
396	4-acetamidobutanoate	Amino Acid	Polyamine Metabolism	1558	LC/MS Pos Early	1113	1350	146.081	3025-96-5	18189	C02946	HMDB03681	2744745	3444700	3829367	4696553	3638176	3434054	3190020	4328880	4013351	4022066	4107082	4793084	3325994	4353753	2577879	5071395	4055323	3345257	6012814	4628126	5141444	3000767	4384719	8276733	11126387	6267292	3559905	5286724	3547837	4272746	3819711	3275084	5098187	4636523	7144886	2840444	5008054
131	4-hydroxyphenylpyruvate	Amino Acid	Tyrosine Metabolism	1669	LC/MS Neg	1141	1690	179.035	156-39-8	979	C01179	HMDB00707	164734	586672	485420	563758	321610	552095	391774	702702	735248	386412	352693	956943	812206	884246	618345	505729	638390	381053	1331491	547001	647351	818029	509896	529547	669339	422059	228979	418640	791023	626325	660634	798596	645888	568731	362834	441802	521187
245	4-methyl-2-oxopentanoate	Amino Acid	Leucine, Isoleucine and Valine Metabolism	22116	LC/MS Neg	100000551	2170	129.056	816-66-0	70	C00233	HMDB00695	50409760	106763048	32831488	82130976	37336976	49421644	22712236	71295136	70088504	54340896	47953520	96577976	104033024	80176656	28704322	70349496	35543064	114172528	26202700	119888416	65371584	27340056	35898600	57125752	76322832	85110144	47490508	78360424	87166592	78956392	66401912	96419472	113021168	36266136	92605384	53797564	74136520
241	5-bromotryptophan	Amino Acid	Tryptophan Metabolism	53242	LC/MS Neg	100009338	3525	280.993		96735			506617	621585	665833	1116638	728480	968757	874582	723513	449736	1000425	700341	858383	496813	652429	676868	812035	460730	810207	645103	540462	291117	604420	887944	496972	891430	745140	600856	713354	756904	1343668	879449	630611	437320	563145	293773	1271193	490507
92	5-hydroxylysine	Amino Acid	Lysine Metabolism	15685	LC/MS Pos Early	100000054	2790	163.108	13204-98-3	1029	C16741	HMDB00450	756800	559217	595902	401517	444923	591587	632258	655861	693772	482357	479926	1067973	1082043	1261403	653552	778997	437872	975131	485807	745865	621841	558527	1034323	1796625	554448	516225	803121	1522559	964076	1223161	499488	521530	2967746	803009	741739	972035	839777
391	5-methylthioadenosine (MTA)	Amino Acid	Polyamine Metabolism	1419	LC/MS Pos Early	212	2752	298.097	2457-80-9	439176	C00170	HMDB01173	467416	372628	426915	572315	547787	587832	378430	584520	676837	548766	532892	516738	553998	335663	402227	704266	494096	467703	453884	751872	665076	535078	655776	908049	641041	649750	778606	756529	745057	611629	434338	576006	654925	568145	501130	637920	660212
410	5-oxoproline	Amino Acid	Glutathione Metabolism	1494	LC/MS Neg	1021	738.5	128.035	98-79-3	7405	C01879	HMDB00267	175776176	127712280	148313360	188665296	130692528	161441024	140084704	123513400	159159568	170740176	155102416	173882464	214717792	82958888	180643936	149182736	132784512	201663168	123824648	182197136	153942256	155967824	184142688	192601344	160277856	174306816	183021920	164632288	119725392	139239904	181163184	118663376	132573512	133874784	161054048	156963872	133554960
104	6-oxopiperidine-2-carboxylate	Amino Acid	Lysine Metabolism	43231	LC/MS Neg	100004499	964.5	142.051	34622-39-4	3014237		HMDB61705	438823	310252	266653	434936	352332	446327	552548	416851	370810	433016	369447	692089	775210	489486	326306	413340	297251	436843	401311	181926	816310	338865	318234	267769	766730	676163	407475	660598	658091	667822	486473	408091	1142863	380689	276961	257427	611951
28	alanine	Amino Acid	Alanine and Aspartate Metabolism	1126	LC/MS Pos Early	811	1700	90.055	56-41-7	5950	C00041	HMDB00161	701580800	828328448	1010307328	1165694464	802423936	897277824	778429312	1120116736	1090679424	1023447808	793956736	989637696	1123813248	1003499200	891700608	1048902400	1054817856	1184197248	785260480	891781248	726012032	951555648	926779520	1116577024	912388736	863936832	1186211712	1162630656	981803456	948231936	902589696	904517568	878541056	907650368	916742848	947055424	776252288
248	alpha-hydroxyisocaproate	Amino Acid	Leucine, Isoleucine and Valine Metabolism	22132	LC/MS Neg	100000706	1840	131.071	10303-64-7	83697	C03264	HMDB00746	812473	687207	651119	989974	541729	519004	475443	910443	724485	819467	535952	1293842	1194841	587657	575149	986874	493633	1125582	504148	1362375	581793	625788	683580	1042550	699258	1282765	663139	944581	578403	701733	665881	1.02749e+06	1003755	523783	1025330	712799	749260
280	alpha-hydroxyisovalerate	Amino Acid	Leucine, Isoleucine and Valine Metabolism	46537	LC/MS Polar	100001300	1052	117.056	600-37-3	99823		HMDB00407	31317830	22684444	28454384	52739316	22024396	15991478	22220916	29914668	18391634	28400632	19204304	30086128	40280136	25626676	20535060	42280560	18472312	37288524	24739822	162673056	27661412	23872500	23627728	31204388	28962016	36110404	33675508	50588112	19758916	30567936	16245880	24766548	44343968	38432928	65138044	22954642	41556512
373	argininate*	Amino Acid	Urea cycle; Arginine and Proline Metabolism	57461	LC/MS Pos Early	100002769	2150	176.103	157-07-3	160437		HMDB03148	710089	1114769	585764	2969481	529956	217281	1731665	660850	1759483	551594	367267	2375563	2493795	1902757	475212	1942209	503387	1631817	688912	465545	1.42029e+06	843654	582255	631978	1276222	718329	156717	1.46866e+06	362426	680970	528264	1040245	524123	1236477	354039	575330	800491
343	arginine	Amino Acid	Urea cycle; Arginine and Proline Metabolism	1638	LC/MS Pos Early	231	2825	175.119	1119-34-2	232	C00062	HMDB00517	63487356	183961632	100035880	174284064	90660992	200307280	130559808	72412568	71347512	61617340	72275080	137475168	76788368	552951168	77669928	173270592	191553792	54677976	252974400	57139720	64035388	102353128	131874464	145826432	187881616	188647552	85703616	133434000	272559904	140459824	201875040	280589600	298174432	107286512	38933336	54248776	72388832
38	asparagine	Amino Acid	Alanine and Aspartate Metabolism	512	LC/MS Pos Early	917	1225	133.061	70-47-3	6267	C00152	HMDB00168	212865680	227359696	228474416	304416256	195278320	232417920	210260384	205806832	213416800	212141760	224466816	227800032	260096096	225119952	249661040	199781200	258990304	229247264	248894464	225616848	196378960	234686448	249548544	225787520	332184736	230825584	187808512	307932128	270265728	266690096	259524288	237227888	335184128	183076720	232865360	256097040	188713040
34	aspartate	Amino Acid	Alanine and Aspartate Metabolism	443	LC/MS Pos Early	234	1165	134.045	56-84-8	5960	C00049	HMDB00191	21929930	31481540	33603580	27900502	27382742	31451126	30031928	29664126	30359158	31395092	20473588	26621758	39825816	28879916	36285004	32776852	25539460	34593808	20144178	29996166	26989500	22936162	40775868	43364384	23862746	34126468	66325640	42106432	27793928	34469672	25689482	24322704	24854004	24254344	18391260	23217856	25397568
51	beta-citrylglutamate	Amino Acid	Glutamate Metabolism	54923	LC/MS Neg	100003271	530	320.062	73590-26-8	72715786	C20775		1904654	1543965	1880673	1291156	1390891	1265061	1.4492e+06	1295874	1650985	1587711	1477806	1035369	2430406	1645580	2393830	1687962	877427	1832881	957126	1601400	1.75304e+06	1229469	3.33476e+06	2687317	1744059	1316486	2002367	1326669	1456517	1852397	1204888	1365712	2176587	887089	1170320	1145939	1565960
260	beta-hydroxyisovalerate	Amino Acid	Leucine, Isoleucine and Valine Metabolism	12129	LC/MS Neg	1442	1027	117.056	625-08-1	69362		HMDB00754	1405435	1016241	1610774	1.9327e+06	1302700	1134763	888411	2034170	1037596	904716	1.40302e+06	2109406	1563313	1397020	993416	1400935	1078171	1395850	1111878	1285755	2253219	862257	1846498	1277319	1112460	1132426	1055234	1965062	846421	1003834	877582	1900739	1.76664e+06	1530562	2.02722e+06	1340901	1072788
6	betaine	Amino Acid	Glycine, Serine and Threonine Metabolism	3141	LC/MS Pos Early	799	1064	118.086	107-43-7	247	C00719	HMDB00043	613170560	487802624	719573056	465695680	664117184	684257600	845963776	724718080	875061440	537485184	645179520	521242432	796834304	732057664	563175808	587031296	772325632	704009984	730672064	524655520	828041920	693128704	511843584	679918144	553578688	630300480	543316096	306143808	844841472	962998080	514706560	679065344	887939648	516126560	629011328	504636896	614110144
202	C-glycosyltryptophan	Amino Acid	Tryptophan Metabolism	48782	LC/MS Neg	100006379	1777	365.135	180509-18-6	10981970			862907	681103	888074	603064	816545	637962	853266	914974	715313	674690	716863	771886	552202	634745	722519	1113322	561667	748131	790995	573181	848932	691703	883403	1222857	685010	675604	743456	691261	688904	668168	868073	753557	746418	923973	572101	578711	809401
351	citrulline	Amino Acid	Urea cycle; Arginine and Proline Metabolism	2132	LC/MS Pos Early	391	1520	176.103	372-75-8	9750	C00327	HMDB00904	360548224	302914560	330357568	352762624	352565312	265084944	271688384	304316704	373040480	291537728	283672576	501334560	254098576	228042992	192571296	343023712	347951104	305735808	340904288	248462816	365145312	241205040	341105344	301747936	310979040	272694016	258879136	104843384	285093312	310496224	342068736	403673984	351572416	290970624	277438656	339210304	459585728
375	creatine	Amino Acid	Creatine Metabolism	27718	LC/MS Pos Early	1221	1947	132.077	57-00-1	586	C00300	HMDB00064	730922880	845732224	724494080	981425600	444882016	773843264	950241280	778107840	697965760	621705408	621194944	853195136	1058735040	719356288	577724544	844806208	309007712	867940864	259604224	406954048	1044624384	606673856	423791456	548904192	541212352	760094080	895437120	1030349312	617750912	720606592	831942336	1010164480	1637769728	1005968832	521220544	715431872	587867456
376	creatinine	Amino Acid	Creatine Metabolism	513	LC/MS Pos Early	275	2055	114.066	60-27-5	588	C00791	HMDB00562	407978432	313236192	310785120	402663840	367792960	319420384	365730176	351129408	347723584	331115232	360526560	356306048	371435040	395201312	315830784	410429088	335018624	404602752	431611680	385337472	465735200	307923616	425447232	456315808	398441536	428520000	315137632	363785792	377508032	356689280	381417024	379603936	320067008	413081664	338757248	351087456	430878912
409	cys-gly, oxidized	Amino Acid	Glutathione Metabolism	18368	LC/MS Pos Early	1224	2947	355.074	7729-20-6	333293			10048576	6918612	8956436	9899428	10714466	10171373	7572087	12740335	9272573	10731872	6758699	6860574	6916655	1293459	8272945	11467758	6509908	16401731	9340284	8690557	9171683	10673649	7997609	12444070	8.13425e+06	611339	1087321	5774083	6527973	6093116	9721726	4851435	5291194	7019134	10559933	7540384	6193125
324	cysteine	Amino Acid	Methionine, Cysteine, SAM and Taurine Metabolism	1868	LC/MS Pos Early	800	1488	122.027	52-90-4;56-89-3	5862	C00097	HMDB00574	8667159	6749045	9526420	6953978	7732373	10044595	7244433	5869142	8658958	8380850	6727641	9050746	9082358	11580325	9154201	11827915	7215310	8322860	9365296	7277916	7222941	7883258	7968313	11334591	7401266	5088291	7636891	7385290	8608631	8495308	7747713	8228378	8554946	6837165	6892868	6620871	9381904
329	cysteine s-sulfate	Amino Acid	Methionine, Cysteine, SAM and Taurine Metabolism	22176	LC/MS Polar	100000808	2273	199.969	1637-71-4	115015	C05824	HMDB00731	22740824	8803459	14421795	10293276	13841040	11123640	9410572	11419702	14426349	6943627	11539812	14868473	16680051	1276062	10166671	13399598	5974882	12890438	5030597	17811188	15357281	10074819	13246404	12462459	11389432	1828098	2265572	11383608	9855872	7936707	11350271	13791884	26209426	13977604	10187078	9043822	10435522
334	cysteine sulfinic acid	Amino Acid	Methionine, Cysteine, SAM and Taurine Metabolism	37443	LC/MS Pos Early	100002113	597	154.017	207121-48-0	109	C00606	HMDB00996	276247	150335	103424	219875	145467	153716	160360	189948	63530	141434	197639	87430	98846	116870	171274	219667	172943	179588	197455	233225	356220	130141	200025	138383	131662	1005810	360655	173822	192975	212548	121760	231215	189576	119786	189105	166351	158070
405	cysteine-glutathione disulfide	Amino Acid	Glutathione Metabolism	35159	LC/MS Pos Early	100001437	2465	427.095	13081-14-6	4247235		HMDB00656	4129865	2.79691e+06	1696129	7.35751e+06	5330505	7366241	3.61996e+06	5901563	4.02751e+06	6.98563e+06	4851760	3314618	6252549	428472	3113848	5095840	4568070	3377641	7208078	2200559	3500844	4519818	8161492	11576854	3460153	878998	1186956	5731040	4928160	6238803	3068625	3647885	4364549	3598844	2120049	6934957	6191288
408	cysteinylglycine	Amino Acid	Glutathione Metabolism	35637	LC/MS Pos Early	278	2132	179.048	19246-18-5	439498	C01419	HMDB00078	11353534	4235293	8696621	7.47332e+06	8741944	8921875	6098611	5345651	7.78892e+06	8697243	4986373	6453980	6250916	2143665	7.76899e+06	10127233	4419397	8296377	6.32465e+06	7900649	4415185	7042123	5245500	10177864	6.67427e+06	1093732	3075416	5401581	4793455	5369425	8504225	3582702	4703849	3.96173e+06	6.7784e+06	4700702	6.63977e+06
330	cystine	Amino Acid	Methionine, Cysteine, SAM and Taurine Metabolism	56	LC/MS Pos Early	279	2000	241.031	56-89-3	67678	C00491	HMDB00192	7.33631e+06	4059738	6359682	4698676	4635112	6066858	6174571	6021674	7035031	4091464	4081692	6649300	9197703	2692190	3919348	6.41531e+06	3.79435e+06	8001862	6.16859e+06	6366199	9761035	5862218	6730176	14369478	4780864	2051901	3441486	5916403	6.55968e+06	4735629	4624075	7.05891e+06	5509967	6359733	4568636	4446192	4264473
357	dimethylarginine (SDMA + ADMA)	Amino Acid	Urea cycle; Arginine and Proline Metabolism	36808	LC/MS Pos Early	100001810	2850	203.15	102783-24-4	123831	C03626	HMDB01539	53175136	45785652	55772296	49834984	50700516	53245184	42855984	50833312	42620144	49121568	47547404	46644384	45388776	53502916	42621452	51180752	45688184	49439636	55196760	48446844	48912016	43726460	49819768	58601424	54183608	59479368	45226744	40317528	55880524	50878072	49387648	48604416	54795400	48147104	52227704	51704068	43598688
5	dimethylglycine	Amino Acid	Glycine, Serine and Threonine Metabolism	5086	LC/MS Pos Early	806	1104	104.071	1118-68-9	673	C01026	HMDB00092	20583256	13409980	24005060	17217900	12368826	14583157	21834120	20938828	17853780	17065800	20038064	20131446	18236556	14300281	9494685	18482772	37762944	19101374	13238307	14427122	32212918	18998640	10223651	18147676	17449960	14862175	14309643	11298430	18214334	17227064	20156764	22087724	66133024	25526760	24170806	18545818	12523529
172	dopamine 3-O-sulfate	Amino Acid	Tyrosine Metabolism	48407	LC/MS Neg	100006361	1556.2	232.028		122136	C13690	HMDB06275	436746	5886351	341655	3.04264e+06	908411	591488	644740	829693	1050650	459813	787896	7037406	1117545	421023	824334	484127	1073320	423491	6144052	484373	3668126	766745	507916	688441	939356	1353122	6991904	1021126	783151	1.85907e+06	498872	2551792	501495	531121	341649	241861	355537
289	ethylmalonate	Amino Acid	Leucine, Isoleucine and Valine Metabolism	15765	LC/MS Polar	2054	2785	131.035	601-75-2	11756		HMDB00622	6053488	6214968	6751205	5281609	37477176	12673122	3334222	4568563	5297182	5532268	4228766	7541166	6216953	11162142	5535816	8745704	8438883	7.95463e+06	7.02979e+06	7352090	7639572	3.85091e+06	3964426	6707375	5184063	21529676	7237689	5834026	8.12233e+06	4673155	6716921	16418809	9947997	17447080	9261681	8341759	4693464
72	formiminoglutamate	Amino Acid	Histidine Metabolism	43493	LC/MS Pos Early	100002500	1880	175.071	816-90-0	439233	C00439	HMDB00854	232660	532885	583141	330970	191573	227017	543117	597995	638740	262472	384055	1431846	363518	564411	219405	501924	368687	664312	397155	388571	381098	246095	380537	986897	1305618	585350	236018	308427	338571	396547	561583	570496	2316170	423485	362943	398007	263153
40	glutamate	Amino Acid	Glutamate Metabolism	57	LC/MS Pos Early	561	1500	148.06	56-86-0	611	C00025	HMDB00148	672192768	789486976	848070656	620176128	630459712	627069760	631097792	719086400	725644096	662553088	459950048	717828480	676971264	1207361792	608022336	763111936	417356576	857078976	374261696	759015424	638064064	594083648	820437184	981955840	722641920	1218856576	1404993920	579940736	588367424	697300480	698751616	565802240	647662016	650568448	656207168	473841280	502437696
41	glutamine	Amino Acid	Glutamate Metabolism	53	LC/MS Pos Early	563	1291	147.076	56-85-9	5961	C00064	HMDB00641	2008010496	1499710080	1903197568	1640305280	1771727232	1990583552	1402549632	1751450880	1667720192	1640333568	1960345856	1735008512	1515175936	1449846272	1448144640	1635043456	2755772928	1743891840	2014263296	1634988672	1746626560	1979426048	1843721728	2058158592	1912747520	1335274496	1192306304	1532155648	2340437248	2015667584	2220542976	2081482496	2051000448	1829819904	1779738112	2022163712	1412093952
1	glycine	Amino Acid	Glycine, Serine and Threonine Metabolism	58	LC/MS Pos Early	340	1375	76.0393	56-40-6	750	C00037	HMDB00123	237251984	130891264	132290736	166072144	201101040	165240320	169119408	143366384	156298832	170002512	139750080	92979440	109323184	126957096	94068424	118663304	202430288	123004064	157919104	118411416	108627080	185794400	210284144	121159200	208351040	135075456	220166704	107891536	140044784	142932832	183782016	166596080	141672512	120270408	130151648	159371040	217140320
374	guanidinoacetate	Amino Acid	Creatine Metabolism	43802	LC/MS Polar	344	2884	116.047	352-97-6	763	C00581	HMDB00128	275021	307800	325284	194327	307252	210420	179466	276519	232428	148922	181958	176893	199213	268573	194624	135798	320542	201666	257698	292419	249410	250609	383801	189286	362346	205205	278359	80218	264282	291099	299633	289870	209960	215430	156371	218989	298368
62	histidine	Amino Acid	Histidine Metabolism	59	LC/MS Neg	355	755.9	154.062	5934-29-2	6274	C00135	HMDB00177	68761728	49824920	84727536	77627576	52068840	63737196	64075080	50360300	77557840	74461008	64699060	93738736	93472656	85215408	48094768	50754744	88163416	53162908	77795552	60432388	54731732	58891524	56355076	58108828	71421112	56524832	53220312	89036640	70570936	73135320	73788864	73691584	81732832	55817084	50628432	73528584	66892612
352	homoarginine	Amino Acid	Urea cycle; Arginine and Proline Metabolism	22137	LC/MS Pos Early	100000961	2882	189.135	156-86-5	9085	C01924	HMDB00670	15851740	45895160	39184720	54836928	16395116	40668280	40819500	41725684	40895208	30414772	34396624	58590360	47536960	42108780	22507706	30798588	21348474	55623400	19649142	24996360	27796536	29394788	33435706	47084024	34763036	26545008	28827238	52806580	42278520	62064424	32324360	44086496	34455608	47681836	16341401	36508756	17297968
353	homocitrulline	Amino Acid	Urea cycle; Arginine and Proline Metabolism	22138	LC/MS Pos Early	100000963	1908	190.119	1190-49-4	65072	C02427	HMDB00679	708838	312508	154002	229620	295061	267055	559272	707460	113714	779762	1317050	474393	498357	472182	177578	298859	184181	399125	458010	502833	664468	123190	106043	314686	576802	564575	254304	887530	631131	455352	734459	447411	913516	232673	286275	221770	207630
365	trans-4-hydroxyproline	Amino Acid	Urea cycle; Arginine and Proline Metabolism	32306	LC/MS Pos Early	1001	1064	132.066	51-35-4	5810	C01157	HMDB00725	91007120	69944336	55408068	82402544	66850016	81873712	55562064	57814904	48015896	51374728	66979824	78669552	124935984	80560656	60637588	106039536	35895484	143515824	44273216	50494984	68982416	63648896	39773412	75095456	56736064	112616808	63193544	181940464	116555696	102469400	72063840	72440464	95302224	75271720	64996388	86467136	51318424
335	hypotaurine	Amino Acid	Methionine, Cysteine, SAM and Taurine Metabolism	590	LC/MS Pos Early	358	724	110.027	300-84-5	107812	C00519	HMDB00965	4902151	6516134	4451765	6043216	4728267	2519999	3409400	2677857	4710704	5423350	2840267	3.90205e+06	8.18633e+06	1853029	3904331	6786107	5194956	3.79676e+06	2457630	4916994	3029069	4517564	5194475	5689900	3011712	3.74655e+06	2979201	2100832	3105288	4164078	4575962	2268534	4837163	3145739	4422990	2513395	4520616
73	imidazole lactate	Amino Acid	Histidine Metabolism	15716	LC/MS Pos Early	100000263	2040	157.061	14403-45-3	440129	C05568	HMDB02320	3484579	2.04892e+06	2040607	5005806	2248116	2188120	2191031	1648695	1718789	1.70619e+06	1.74728e+06	2452838	2442280	2862557	1966221	2885459	4663416	2647257	5769525	3206778	3.20787e+06	1696420	1566148	2408714	1.91465e+06	3175461	1268018	4391678	2003475	1.86805e+06	2.96087e+06	3140683	2479811	2.70717e+06	2008417	3278566	4999826
234	indole-3-carboxylic acid	Amino Acid	Tryptophan Metabolism	38116	LC/MS Neg	100002185	1708.8	160.04	771-50-6	69867	C19837	HMDB03320	54349	49430	52462	66339	45826	63760	57946	57916	59086	90962	115334	63802	81078	60738	39716	77335	70757	57282	72202	41830	63126	57416	78040	64640	48633	337540	57540	52896	54641	44803	74434	66169	83321	68076	39831	100024	74750
227	indoleacetate	Amino Acid	Tryptophan Metabolism	27513	LC/MS Neg	100001034	2200	174.056	6505-45-9	802	C00954	HMDB00197	1302248	2915430	1218140	2152365	1754360	2322679	3580109	4270010	2683857	3184513	7175336	4208645	6994368	2879638	1565095	4115968	2.9478e+06	2721809	2503277	2456791	4173582	1239813	1840917	2410687	3057773	2203161	2.08149e+06	1590989	1927829	1788602	3.10867e+06	3205054	3.08919e+06	2200819	6068463	3.17885e+06	5948897
226	indolelactate	Amino Acid	Tryptophan Metabolism	18349	LC/MS Neg	100000463	2286	204.067	832-97-3	92904	C02043	HMDB00671	9653377	9524794	11464820	20510108	7.62875e+06	8154410	11752349	10016300	8045220	10549129	7826510	17570032	21582374	11653197	12526367	17972252	7844648	11731094	14784698	12279156	14762150	8100415	8964798	12191119	11593207	15991992	6509970	22735734	7833913	11708756	11006494	7335818	13912226	9773374	15967225	8.17514e+06	16267959
229	indolepropionate	Amino Acid	Tryptophan Metabolism	32405	LC/MS Neg	100001083	2795	188.072	830-96-6	3744		HMDB02302	226407	1977033	1455341	15876317	789537	1901907	1899397	550762	1986482	3297841	2230031	2267639	2785064	2528464	635688	2481202	8822061	1905481	2820389	837920	1373910	16680669	1143674	2165657	6681353	11635549	2301529	6576154	1956316	951678	1585817	1528110	14124020	2384091	360228	3092182	3412306
302	isobutyrylcarnitine (C4)	Amino Acid	Leucine, Isoleucine and Valine Metabolism	33441	LC/MS Pos Early	100001055	2810	232.154	25518-49-4	168379		HMDB00736	4602119	7206939	3041247	3.70788e+06	3.97573e+06	5851719	13838387	6347728	5811695	6942458	3276786	17036934	13411322	10901769	3525474	11623591	13144950	7.32469e+06	3974280	3989930	29013780	5815788	6110814	3.72052e+06	5578054	10409249	3.94577e+06	5923778	7681886	8772629	12551742	14076707	17657564	5159606	8718401	7882875	9052281
276	isoleucine	Amino Acid	Leucine, Isoleucine and Valine Metabolism	1125	LC/MS Pos Early	376	2800	132.102	73-32-5	6306	C00407	HMDB00172	758192192	685506752	684217792	670102464	663054016	779860224	555613504	897582720	869703232	491507648	595462336	1014145920	1005399616	681721728	565864000	754637440	812947264	808590400	565223744	617408448	791359040	482690816	708197120	928970048	668336256	973194304	556230208	817090752	878019136	1007717632	690020032	842134912	1708688256	604496064	653722816	849251328	427544896
253	isovalerylcarnitine (C5)	Amino Acid	Leucine, Isoleucine and Valine Metabolism	34407	LC/MS Pos Early	100001393	3085	246.17	31023-24-2	6426851		HMDB00688	1857125	4448226	3948186	2904535	1897636	2755287	2.0446e+06	4518740	4594631	3160679	2111291	5084816	3.98931e+06	7085583	2792192	3413349	3074993	4386270	2932918	3541693	5730732	2985423	2198756	3784658	1752555	5221043	2975862	3304272	4246269	2938206	4456305	5084125	4544220	2949097	3452495	5023859	2222288
252	isovalerylglycine	Amino Acid	Leucine, Isoleucine and Valine Metabolism	35107	LC/MS Neg	100001452	1950	158.082	16284-60-9	546304		HMDB00678	171830	196452	68130	144428	159182	119831	303575	143877	345105	257093	135703	143312	229291	267896	102895	258646	392154	130130	138753	354346	277585	599680	173111	108295	173021	519856	405746	54073	223190	344867	204812	366491	293838	130793	102535	193482	351746
210	kynurenate	Amino Acid	Tryptophan Metabolism	1417	LC/MS Neg	98	2224	188.035	492-27-3	3845	C01717	HMDB00715	969599	855154	749528	805245	479314	353529	674941	440422	684627	467012	732915	521776	484308	878337	787713	842412	628728	939692	764452	1037793	793639	490759	796224	936990	769925	1175036	347194	330681	826719	691422	715108	940190	771753	501789	793089	707551	641487
206	kynurenine	Amino Acid	Tryptophan Metabolism	15140	LC/MS Pos Early	100000265	2739	209.092	2922-83-0	161166	C00328	HMDB00684	12810164	10137398	9798546	15974877	7.21849e+06	16443097	12482004	18846064	9392545	10285190	12285915	12334137	10743967	12687855	14861051	14641349	9508327	15490749	13230539	6.52639e+06	11010687	20632308	15015672	23069824	11627024	13096374	11274358	11434791	8719991	8870225	11743979	10868663	8472080	14516613	10203157	12189339	11981951
242	leucine	Amino Acid	Leucine, Isoleucine and Valine Metabolism	60	LC/MS Pos Early	397	2864	132.102	61-90-5	6106	C00123	HMDB00687	1068413632	825756800	1018075456	1006676864	987619712	996161600	928750336	1320340224	1174190464	831015808	865429824	1344662528	1401836288	1007592128	732748992	1048953728	997203328	1146436224	715397440	819048448	1004328768	668256512	1024848256	1082416768	923520128	1286879872	800556736	1080775680	1065529344	1114297984	1003288256	1217152512	1961686912	875114944	926342592	1004389248	647434304
84	lysine	Amino Acid	Lysine Metabolism	1301	LC/MS Pos Early	407	2850	147.113	56-87-1	5962	C00047	HMDB00182	619507200	598205184	650917120	709238016	548168704	693389440	604932416	769284416	650046656	726951616	617616576	909399552	931228544	672391744	569636352	630228800	572913408	886482880	576272128	524196736	635949376	585786624	771867520	678704704	614023360	770577600	714232000	702912384	704864256	725168896	703682368	787900608	934470656	640950336	653887808	748718336	703501440
307	methionine	Amino Acid	Methionine, Cysteine, SAM and Taurine Metabolism	1302	LC/MS Pos Early	415	2526	150.058	63-68-3	6137	C00073	HMDB00696	182398512	162590384	225157168	231960640	143352048	218306656	143935280	210688800	204623296	155771440	148838368	242284160	291207488	238779536	121189456	197303040	231680976	181091552	175548752	172466848	194780032	137277552	203584896	255129680	168455664	283823392	170506352	270487456	330078336	304501952	223175056	261883040	501813856	141575840	165356912	235037200	145701536
311	methionine sulfone	Amino Acid	Methionine, Cysteine, SAM and Taurine Metabolism	44878	LC/MS Pos Early	100004635	1250	182.048	820-10-0	69961			2257467	2518529	822457	2198943	1432008	1553724	1447837	1602916	950064	1.83755e+06	2864965	605018	1618682	5437337	2657030	3075697	1967268	3040402	4976167	3836122	2285499	2133944	1113075	2828457	2529399	3636303	2590801	3050374	5776115	2666519	2.65197e+06	2776604	3.39683e+06	1291646	2.77349e+06	2649091	2539042
312	methionine sulfoxide	Amino Acid	Methionine, Cysteine, SAM and Taurine Metabolism	18374	LC/MS Pos Early	100000039	1272	166.053	3226-65-1	158980	C02989	HMDB02005	4903065	7.9971e+06	4627267	5534476	3729786	8429560	6547988	6131932	9049570	5586990	4906611	8837269	10957958	10822807	5300205	5347698	8351763	6466323	6262715	4.03415e+06	9452811	4728016	4873337	8890623	7.43574e+06	25535490	9551216	7865966	11906954	9660262	6876094	7.67902e+06	14968280	6461172	4931519	6392358	4834015
290	methylsuccinate	Amino Acid	Leucine, Isoleucine and Valine Metabolism	15745	LC/MS Polar	2051	2800	131.035	498-21-5	10349		HMDB01844	657146	731296	833565	477472	995262	918570	515596	721946	689416	512130	673059	891234	648774	703299	593983	863248	711797	839294	747477	871206	1613437	532678	609097	939926	679372	1373237	735977	373159	2393566	593375	1610675	621056	467216	717110	837896	519407	762500
385	N('1)-acetylspermidine	Amino Acid	Polyamine Metabolism	57689	LC/MS Pos Early	187	3075	188.176	14278-49-0	496	C00612	HMDB01276	853064	1602634	1588302	1095113	1.59622e+06	873850	941383	742207	1011478	882741	928194	779060	889193	1096778	696668	1283318	656409	717079	1343604	2957319	1327339	724218	1093148	1898625	1019154	518281	451095	1031496	1442847	1282394	1157794	1308868	1126627	856822	1157109	1827134	1445645
363	N2,N5-diacetylornithine	Amino Acid	Urea cycle; Arginine and Proline Metabolism	43591	LC/MS Neg	100004575	1367	215.104	39825-23-5	10398396			89306	60755	53076	123922	75687	87066	170697	54196	112915	264342	112448	94592	73420	136512	52089	118232	105238	67924	50024	97215	117398	116760	69320	68847	360359	135720	28745	32463	224255	158842	86080	119454	183179	74332	222439	46471	100113
91	N6,N6,N6-trimethyllysine	Amino Acid	Lysine Metabolism	1498	LC/MS Pos Early	189	2825	189.16	23284-33-5	440120	C03793	HMDB01325	26352752	22510708	20142368	31689658	16939428	18373200	22640564	19203254	19351684	18044472	18194768	28860982	34789416	37031724	17419478	30715720	17534794	62059712	20605734	20042488	53698196	17406632	24161040	28735034	22022840	35468276	13070958	12455513	20153008	22120582	25771826	23078388	28400894	19447292	19308782	32109708	28163584
86	N6-acetyllysine	Amino Acid	Lysine Metabolism	36752	LC/MS Neg	100001734	1059	187.109	692-04-6	92832	C02727	HMDB00206	526229	724397	600327	806789	551335	713076	723927	421222	668209	519454	713626	939176	820317	468314	610988	754969	579563	865670	831127	508179	821862	553469	682395	794003	807825	904015	585145	949449	726060	810420	809064	590507	1076798	558370	1146846	613396	1095119
30	N-acetylalanine	Amino Acid	Alanine and Aspartate Metabolism	1585	LC/MS Polar	1110	1564.8	130.051	97-69-8	88064	C02847	HMDB00766	11028779	12072521	9483782	10260923	10488058	12047064	9892113	13147930	8640520	8952211	9421023	10088580	8898475	10513180	9835619	13707760	10783169	10854136	11779143	10435626	16526312	9742062	12009938	12734662	11503593	11526658	10434575	7249742	12357563	13868354	11180396	9979891	10012488	13828763	12541015	9348661	11087425
358	N-acetylarginine	Amino Acid	Urea cycle; Arginine and Proline Metabolism	33953	LC/MS Pos Early	100001266	2245	217.13	155-84-0	67427	C02562	HMDB04620	1200705	801181	907172	1003259	1343536	1275767	1362863	538300	1544224	869051	788389	4281488	3478666	1310494	396560	1722451	888617	1455975	747276	1245419	2007400	1200459	1300647	1535866	1587955	1416946	343019	586129	1852096	1587249	696978	1541209	1571081	939898	943153	798411	494270
35	N-acetylaspartate (NAA)	Amino Acid	Alanine and Aspartate Metabolism	22185	LC/MS Neg	100000787	620.5	174.041	997-55-7;997-55-7	65065	C01042	HMDB00812	2136194	1954371	1766799	1624107	1515784	1624130	2024225	1536007	1759629	1992274	1836973	1987273	1632347	2656517	1616522	2201508	2011468	1324749	2243965	2082687	2276846	2364874	2319111	2333696	2131887	2012042	1494936	1940935	2365063	2258833	2077815	2100206	2153745	1548174	2000454	1636854	1983607
42	N-acetylglutamate	Amino Acid	Glutamate Metabolism	15720	LC/MS Polar	100000282	3106	188.056	5817-08-03	70914	C00624	HMDB01138	522679	639779	284688	286528	842759	661866	368796	653850	466401	254036	354844	464347	626611	273825	373418	467028	962516	615128	435165	515711	1543880	350455	548625	976751	775166	833885	630103	261992	1068521	1.32163e+06	557632	285884	794341	642364	809193	527044	478246
43	N-acetylglutamine	Amino Acid	Glutamate Metabolism	33943	LC/MS Polar	100001253	2140	187.072	2490-97-3	182230	C02716	HMDB06029	527772	244170	457547	403305	706951	767043	375368	305345	434119	394474	412302	718369	621524	310777	281796	553824	538878	366414	381649	473113	608226	419240	488184	897602	742544	512079	267032	246922	956098	826578	575976	425910	631722	320323	818942	257712	333318
2	N-acetylglycine	Amino Acid	Glycine, Serine and Threonine Metabolism	27710	LC/MS Pos Early	100001006	826	118.05	543-24-8	10972		HMDB00532	7633500	2922128	3092645	5098388	22456560	5007963	4974941	4533103	3187612	5196883	4086814	1645896	2713089	2568105	3474748	3485819	5.98376e+06	3168192	5533328	6000818	7817600	4883385	9556660	1696056	18634412	13585428	5634424	2998103	7447143	7.10489e+06	11622911	7.2573e+06	13742299	4160300	15218378	3668377	3293460
65	N-acetylhistidine	Amino Acid	Histidine Metabolism	33946	LC/MS Neg	100001293	900	196.073	39145-52-3	75619	C02997	HMDB32055	306865	148029	248093	314560	288287	343410	263594	209043	342155	292658	266817	346100	290279	301827	181239	280870	412307	267794	266838	275664	364007	218957	274615	327412	446524	464736	143363	188263	431646	417008	402870	250701	368040	178326	497661	264666	207087
278	N-acetylisoleucine	Amino Acid	Leucine, Isoleucine and Valine Metabolism	33967	LC/MS Neg	100001276	2325	172.098	3077-46-1	2802421		HMDB61684	101999	125988	176250	202498	143148	154186	132893	213408	234437	198076	160147	228531	244779	167974	109485	240573	192230	208431	242169	137552	202681	176851	165192	244236	189405	299050	170615	128576	205601	276007	231887	191748	306999	125778	207334	138413	147670
243	N-acetylleucine	Amino Acid	Leucine, Isoleucine and Valine Metabolism	1587	LC/MS Neg	1082	2400	172.098	1188-21-2	70912	C02710	HMDB11756	146905	137517	220430	211775	174262	208594	193536	242710	309451	170474	214198	327889	317277	137880	162926	285589	210243	242159	201164	185922	181889	174471	263137	306472	262799	329450	160821	139701	285599	378127	279398	233092	460540	159979	291136	117362	188377
308	N-acetylmethionine	Amino Acid	Methionine, Cysteine, SAM and Taurine Metabolism	1589	LC/MS Neg	1083	1787	190.054	65-82-7	448580	C02712	HMDB11745	882211	912174	499984	385427	613306	832218	1301159	675171	389549	601951	559954	896689	915331	663421	1106995	1028096	466661	694110	962811	501484	710675	862042	950809	1771972	865708	788997	585517	521496	827425	1365052	945937	552510	375749	461422	496523	557403	1.01397e+06
110	N-acetylphenylalanine	Amino Acid	Phenylalanine Metabolism	33950	LC/MS Neg	100001256	2597	206.082	2018-61-3	74839	C03519	HMDB00512	289646	283162	483925	363382	282174	640216	599645	303125	468964	225442	342181	339634	357743	309353	366617	404574	307428	409733	285416	287619	538636	261586	478645	958277	487412	420068	225897	239792	422944	424309	462952	249535	652745	423932	434725	193908	363873
360	N-acetylproline	Amino Acid	Urea cycle; Arginine and Proline Metabolism	34387	LC/MS Pos Early	100001334	1695	158.081	1074-79-9	322640			717408	529860	621078	1158087	567889	808670	700868	521105	727887	450505	492025	741047	546885	238808	642268	506537	517745	442028	1081854	572148	990207	697983	790729	1142751	708137	5.89076e+06	753930	402400	540574	490491	859531	467676	1007585	528631	738277	347271	820253
392	N-acetylputrescine	Amino Acid	Polyamine Metabolism	37496	LC/MS Pos Early	192	2230	131.118	18233-70-0	122356	C02714	HMDB02064	1061109	672585	1227645	1816206	1079301	1115100	721831	1273822	1094920	1087661	1050071	1280545	1273587	1217470	719420	1183464	802130	821989	978096	2449238	1387027	1146993	756059	1703344	1096776	337784	194365	1879102	1006283	1251241	1043161	1063310	1616705	1491428	1544291	856690	1656506
10	N-acetylserine	Amino Acid	Glycine, Serine and Threonine Metabolism	37076	LC/MS Polar	100001851	2000	146.046	97-14-3	65249		HMDB02931	10549523	12361410	8773377	11833932	12069238	11413198	9192927	13048277	7783763	9660652	8759275	9824653	9890625	10604913	9466175	15156077	11822938	11636192	11924359	12138362	19675532	9642811	10818775	14013460	11150379	13677754	11181464	5956716	14034849	15444570	10839650	11869189	13764348	13061554	14506314	10246585	11290720
337	N-acetyltaurine	Amino Acid	Methionine, Cysteine, SAM and Taurine Metabolism	48187	LC/MS Neg	100005466	800	166.018		159864			2266631	1918066	2675957	1711623	2208765	1761185	2259409	2509452	2424799	2420536	2047525	1938135	1042246	1365439	2300118	3847560	1507807	2214514	2405041	2141719	2068701	2738243	1195212	3014661	1860580	2663299	2615349	1.9792e+06	1961586	1993631	3819235	1581314	1272559	2321618	2183977	1691963	3071433
17	N-acetylthreonine	Amino Acid	Glycine, Serine and Threonine Metabolism	33939	LC/MS Neg	100001274	821.6	160.062	17093-74-2	152204			3015747	2970435	3597780	4598844	2701908	3435827	4501110	3427970	4313151	3549977	3319816	4568832	2958345	3597898	3120505	4999566	3455267	3392158	5893303	3325546	3525431	5291289	3835646	4374888	4504672	2616329	3162416	3112927	4788682	5332645	5057349	3544796	3841429	3544333	3357098	3452163	4426019
196	N-acetyltryptophan	Amino Acid	Tryptophan Metabolism	33959	LC/MS Neg	100001254	2630	245.093	1218-34-4	700653	C03137	HMDB13713	205476	170470	328299	248953	200231	304033	287071	225590	174506	199749	196625	179201	236891	220176	280902	228489	196916	297757	266358	217098	352096	284835	235671	352054	261704	189881	198613	223266	313325	334538	357627	242162	366531	264710	226353	253632	247858
124	N-acetyltyrosine	Amino Acid	Tyrosine Metabolism	32390	LC/MS Neg	100001104	1680	222.077	537-55-3	68310		HMDB00866	155006	115090	168965	119979	160876	242654	260124	168469	323666	120392	157042	188270	118913	167328	146024	229310	105792	169452	122189	163694	210634	106804	208796	326336	243270	179175	115932	78051	231844	264681	180469	168853	259825	201832	214369	82515	141238
297	N-acetylvaline	Amino Acid	Leucine, Isoleucine and Valine Metabolism	1591	LC/MS Neg	1084	1704	158.082	96-81-1	66789		HMDB11757	250037	217488	297405	271968	240050	285274	285313	251194	311487	241070	237072	326884	289446	274840	250247	380534	200449	372692	303168	224959	372750	249879	286992	397740	290969	426435	242669	277195	276769	348876	356123	272884	369145	282743	304767	253969	287129
361	N-delta-acetylornithine	Amino Acid	Urea cycle; Arginine and Proline Metabolism	43249	LC/MS Neg	100004523	858	173.093		9920500			984340	2241121	613165	4983111	446254	1012179	1939939	1949602	1517722	10243196	1134496	1199237	1256577	3003048	1568845	1088984	2540380	1834059	3722477	861119	2098692	3313935	590108	665662	5639576	1403289	1205178	1234956	3049391	1711945	2162770	2718202	1108159	1480701	904097	1897111	2723535
212	N-formylanthranilic acid	Amino Acid	Tryptophan Metabolism	43549	LC/MS Neg	100004561	2150	164.035	3342-77-6	101399	C05653	HMDB04089	208209	104618	86197	77643	117101	158943	192073	67085	103881	103249	124188	83253	248943	122757	135721	147547	91155	138987	101947	130228	205615	143789	91815	209133	114264	170593	189080	233300	111508	131120	169608	106466	150536	145000	153635	152336	147958
309	N-formylmethionine	Amino Acid	Methionine, Cysteine, SAM and Taurine Metabolism	2829	LC/MS Neg	194	1543.8	176.039	4289-98-9	439750	C03145	HMDB01015	1989250	1226046	1596260	1513474	1284523	1842517	1802379	1507188	1751514	1532623	1615474	1.82811e+06	1656776	1727174	1774821	2254938	1644140	1558430	2373362	1577912	1.96916e+06	1981990	2.01034e+06	2527852	1.95225e+06	1987922	1270321	1526033	1337748	2134821	2141534	1572326	1663512	1426247	1594956	1099673	2227502
175	N-formylphenylalanine	Amino Acid	Tyrosine Metabolism	48433	LC/MS Neg	100006056	2360	192.067	13200-85-6	759256			107954	218841	146092	166557	94019	128300	179295	77237	132451	86943	81527	190174	126508	129557	148387	158062	90503	114741	159830	102782	119223	169599	136469	185581	156152	273739	85893	117656	136288	142569	145284	110207	280451	173262	132117	133151	149065
370	N-methylproline	Amino Acid	Urea cycle; Arginine and Proline Metabolism	37431	LC/MS Pos Early	100001956	1335	130.086	475-11-6	557			3008348	5409309	4655991	7746615	3728047	3786346	6810243	16159526	85399560	7.133e+06	5277045	3184381	2766911	17224308	6805543	4716815	142080192	10106956	110230144	4126612	6.14992e+06	219493712	5235294	4206503	5520558	5941379	32148684	5274535	31113700	26789428	12458387	23059836	3415864	4131369	11353580	5432058	8085732
108	N-trimethyl 5-aminovalerate	Amino Acid	Lysine Metabolism	57687	LC/MS Pos Early	100015962	2186	160.133					23488638	28444906	24311976	29998356	31780492	29335888	32016364	39553348	23864188	44761984	37486068	49426624	80750632	38938456	22650246	30391280	29653442	51467616	49501552	34118044	54521704	20513440	19406696	52773980	16366218	21291406	18417754	43075100	26474390	22933770	74932960	52959088	38001144	30419720	22461560	35050944	33020930
347	ornithine	Amino Acid	Urea cycle; Arginine and Proline Metabolism	1493	LC/MS Pos Early	444	2800	133.097	3184-13-2	6262	C00077	HMDB03374	462645472	364276032	553619584	523223040	370304064	452871776	379357408	490534048	534411744	435039328	397195776	607148160	576929344	360629984	353237504	406903200	481184448	526379200	377021632	370164768	502085600	497504256	528531424	548166016	660712512	502517024	391228192	370850912	499394336	555614400	623686144	477053728	605901376	418752480	387674208	555802304	348587392
138	phenol sulfate	Amino Acid	Tyrosine Metabolism	32553	LC/MS Neg	100001510	2156	172.991	937-34-8	74426	C02180	HMDB60015	23258340	12172700	25636536	31017766	16593590	37432008	77416816	67528360	16198583	40714536	66542364	114619064	43370728	61577452	23433524	34143852	26094640	31311528	104454664	9883164	35840728	14904591	52328148	116676424	45624540	20281728	58604656	176088704	74922208	40443392	33726360	111233488	66022460	47864400	26349914	46977632	18042496
109	phenylalanine	Amino Acid	Phenylalanine Metabolism	64	LC/MS Pos Early	460	2878	166.086	63-91-2	6140	C00079	HMDB00159	708054784	699695552	686403968	710963584	581047744	735564672	878970816	735497536	828582592	557946176	601822848	951754240	787776704	672352960	585285952	632853504	629107136	754223104	580346176	769626368	753612928	532130336	675551168	1229463680	674049600	779960320	621815360	659108480	749556992	709342592	683461632	714695040	1076694144	664627584	625753152	719111616	566340736
114	phenyllactate (PLA)	Amino Acid	Phenylalanine Metabolism	22130	LC/MS Neg	100000774	2208	165.056	828-01-3	3848	C05607	HMDB00779	1069180	1026308	1123928	1361977	728578	714456	1.34862e+06	1031168	854046	866154	789789	2.79655e+06	1.9618e+06	1010838	1260534	1246333	1278253	1400653	2068371	1.24333e+06	1318862	1048689	1067835	2278346	1119488	1611868	768157	1595691	801799	797178	1025454	862059	1474304	1064702	1378407	1096053	1758497
113	phenylpyruvate	Amino Acid	Phenylalanine Metabolism	566	LC/MS Neg	241	2515	163.04	156-06-9	997	C00166	HMDB00205	53619	155096	169727	243665	125246	199804	298067	227775	213213	164042	114204	527562	343113	153916	169107	147634	141752	259641	192415	71742	149922	154865	129570	217333	138541	193287	165694	308174	182442	176199	153546	205708	465581	195179	116107	225320	211047
103	pipecolate	Amino Acid	Lysine Metabolism	1444	LC/MS Pos Early	1025	2200	130.086	4043-87-2	849	C00408	HMDB00070	15506423	21211114	13027620	122598584	29201742	17021664	42848436	15742431	58344200	20949204	19848476	48567408	73924424	79006640	25812316	25382484	24305438	44621984	28570512	46011812	37718032	57888152	15803353	22277600	55066172	72639152	31806352	67128872	20934626	22927940	21610872	40519088	25949012	22544316	30167378	31472498	29529128
354	proline	Amino Acid	Urea cycle; Arginine and Proline Metabolism	1898	LC/MS Pos Early	480	1603	116.071	147-85-3	145742	C00148	HMDB00162	907655104	1024115520	1737532928	1345491584	869232384	1492965248	1030995008	1432457472	1711204352	994673408	1047174784	1466287488	1591174272	987930112	1014693312	1047046080	1344815104	1472404864	1136348160	707262656	1326580480	1110415232	1752170752	1844785152	1139722112	1537422208	1243939072	1392956928	1129912576	1327065728	1284922240	1251626880	1543564032	962054656	1307787776	1179407616	862069504
367	pro-hydroxy-pro	Amino Acid	Urea cycle; Arginine and Proline Metabolism	35127	LC/MS Pos Early	100001167	2128	229.118	18684-24-7	11673055		HMDB06695	9519704	3402003	9243110	6265676	4551533	5351314	6298710	4707921	3639879	8404402	3273480	6330388	7.84635e+06	9445744	2801779	7083999	5357800	8829524	7872535	4325182	5825577	3463706	3.69458e+06	2989898	6238329	5671820	3.53119e+06	8350828	12179941	10581964	6409757	8627991	23736246	6431790	6971019	12390076	6794452
49	pyroglutamine*	Amino Acid	Glutamate Metabolism	46225	LC/MS Pos Early	100001540	1900	129.066	2353-44-8	134508			67885680	34781408	39125620	48103156	38106872	41762592	41300432	24674824	23971384	47914956	28835648	36424960	19949960	44099264	85956928	42481168	89529840	37448796	133489384	155550896	86028336	55207336	45705768	98984368	60317560	66168868	30304928	46219736	78413472	32507986	84092664	61185960	43664164	55624128	46087368	49564588	106319696
318	S-adenosylhomocysteine (SAH)	Amino Acid	Methionine, Cysteine, SAM and Taurine Metabolism	42382	LC/MS Neg	197	1832.4	383.114	979-92-0	439155	C00021	HMDB00939	98742	155593	128722	122718	142196	143606	159588	137863	134820	118476	138229	151529	140891	79244	140962	166470	114853	87921	136955	92828	198739	118655	185468	191140	156958	159938	145415	145373	123872	137375	128082	110227	143532	131742	147558	152585	165292
4	sarcosine	Amino Acid	Glycine, Serine and Threonine Metabolism	1516	LC/MS Pos Early	1023	1280	90.055	107-97-1	1088	C00213	HMDB00271	7755512	4288281	7.5449e+06	7311213	6280928	4848437	6192977	6702543	7142413	6235971	5286973	5972012	6255954	10008463	4520833	5856485	7.48046e+06	5448167	6378394	4596189	7301689	6276835	5041490	6324720	6552901	7.35291e+06	4605169	4857486	6347844	6710016	6086771	11215618	13330933	7316222	7200249	5602023	5436070
9	serine	Amino Acid	Glycine, Serine and Threonine Metabolism	1648	LC/MS Pos Early	503	1239	106.05	56-45-1	5951	C00065	HMDB00187	163516080	136398608	155916896	174025648	163161200	155219008	138170816	151989648	126160800	147038304	147292112	130764768	194780672	105932240	114654208	128430016	154810672	134124704	154021632	116315152	137211248	134082320	183885952	162679584	180570048	168158400	194770192	159546512	150841088	194566016	219292176	173665920	253929952	136418672	144213872	215036800	135095184
219	serotonin	Amino Acid	Tryptophan Metabolism	2342	LC/MS Pos Early	504	2550	177.102	153-98-0	5202	C00780	HMDB00259	23522568	15686917	17242100	21864260	16176431	12557277	12953677	12265955	1.02522e+06	18782260	18658004	27220914	1836328	5327012	13820400	14615637	10330241	8.15277e+06	6560713	12411768	15928455	4543140	12930458	3163012	19647504	8169333	1521316	11741394	8971610	12673913	28909844	603428	20822328	574428	26800900	8240910	1110192
326	S-methylcysteine	Amino Acid	Methionine, Cysteine, SAM and Taurine Metabolism	39592	LC/MS Neg	100002749	880	134.028	1187-84-4	24417		HMDB02108	555965	336589	644742	1597356	1335087	487289	769356	652672	984953	941707	1057768	721119	424809	1065733	642646	503388	724927	703710	663856	549170	355569	1897086	485803	577671	2653348	4657553	796461	730156	579600	842604	753072	801474	10003689	433486	973573	2121285	1.56535e+06
327	S-methylcysteine sulfoxide	Amino Acid	Methionine, Cysteine, SAM and Taurine Metabolism	43378	LC/MS Pos Early	100002927	900	152.038	6853-87-8	82142		HMDB29432	7416991	4821254	4182954	22729768	21637268	6222795	9050527	8300857	7150113	11462833	19313310	7239225	4153863	12748852	7400154	4.44255e+06	8237872	10178442	7183290	5005909	4146552	24533872	4469064	6058185	52169168	309003296	7596804	6.15913e+06	11662383	11666290	8649552	9687455	486548896	5033316	20470882	56722392	30736676
383	spermidine	Amino Acid	Polyamine Metabolism	485	LC/MS Pos Early	50	3355	146.165	124-20-9	1102	C00315	HMDB01257	4322252	4497787	3032879	5065053	8.20885e+06	6242466	4297761	5503384	5913013	5394668	2501429	3518586	6118644	4587646	4650851	4829942	2632538	5542847	3275199	4.18933e+06	3960348	2511793	6044367	16898568	3432295	6115319	5157517	3153006	1784147	2327105	2305411	4510691	3614574	2807596	2185500	1592447	4233898
336	taurine	Amino Acid	Methionine, Cysteine, SAM and Taurine Metabolism	2125	LC/MS Pos Early	512	660	126.022	107-35-7	1123	C00245	HMDB00251	338388832	318983808	346340096	290575072	321937536	322753152	324553216	358442944	341576256	315273568	296961504	279683264	313592448	236109968	300176960	369439808	247188304	330505184	262256496	292639104	279638176	317223584	339351712	368438912	315597376	296846624	325822496	269785696	310057312	317840352	335160480	263270560	303450752	341664384	299040384	276461984	328953056
16	threonine	Amino Acid	Glycine, Serine and Threonine Metabolism	1284	LC/MS Pos Early	564	1514	120.066	72-19-5	6288	C00188	HMDB00167	452467456	393770976	463650432	645414976	364668544	396422432	265728752	375395872	448027968	375823072	332674432	448211232	531040768	457883296	305264256	469461696	502044960	494792512	430465376	378570720	356516096	455240128	677689152	436788416	366577536	400669344	545116928	988987200	512044608	622848000	521549856	480772544	689747200	414866272	411775488	633882432	352598208
191	thyroxine	Amino Acid	Tyrosine Metabolism	2761	LC/MS Neg	1094	4808	775.679	51-48-9	5819	C01829	HMDB01918	944432	357485	425346	670115	426373	493202	525148	406023	431302	603352	519944	526105	376082	382537	403347	456275	353365	395458	425658	249748	514759	487815	779400	520617	452543	612466	378299	967283	551161	588840	861963	407979	187969	472449	409861	516653	452921
284	tiglylcarnitine (C5:1-DC)	Amino Acid	Leucine, Isoleucine and Valine Metabolism	35428	LC/MS Pos Early	100001597	2962	244.154	64191-86-2	22833596		HMDB02366	731720	514681	513491	690303	525435	525535	716398	809532	502357	460667	604954	710115	955177	1052831	593023	1176243	556913	863367	829717	396968	1245047	310972	738348	747949	555641	1446187	314044	773972	510386	573816	809163	909566	693976	894046	1438367	579549	204993
69	trans-urocanate	Amino Acid	Histidine Metabolism	607	LC/MS Pos Early	537	2285	139.05	104-98-3	736715	C00785	HMDB00301	724442	1227877	1668160	168777	721401	605708	573889	1154026	539915	411588	1035022	530320	697309	2975225	1147144	619285	898657	861575	1912317	1563392	1374493	1731836	862320	1366325	1715963	558694	940249	557336	1633259	1.52837e+06	1220295	1514310	458197	874300	2041621	1.50635e+06	755411
195	tryptophan	Amino Acid	Tryptophan Metabolism	54	LC/MS Pos Early	565	2986	205.097	73-22-3	6305	C00078	HMDB00929	255560912	345560736	366742048	437097728	287998080	398006176	310679584	345512160	271551712	293407456	315021632	402831136	375718432	380696096	318515072	328832576	300166656	370071744	320606240	353110464	365934144	274910656	327998720	309378144	353275136	400260032	323997120	412267136	424355616	442047648	325980640	353139296	486276128	362823840	249669600	506493440	289609920
174	tyramine O-sulfate	Amino Acid	Tyrosine Metabolism	48408	LC/MS Neg	100006092	1565	216.034	30223-92-8	153005		HMDB06409	60758	221940	1514292	238677	65068	89143	154720	80608	98520	69465	104480	346229	280991	206419	376166	182029	195376	146080	231605	135236	836026	148090	57621	79283	139698	151673	217504	776609	155074	210678	116458	304791	161671	72866	1149566	139767	439729
123	tyrosine	Amino Acid	Tyrosine Metabolism	1299	LC/MS Pos Early	815	2430	182.081	60-18-4	6057	C00082	HMDB00158	157187664	211169200	251874784	206548064	170365392	218705696	164377616	275304000	252517200	155432336	144664912	282834208	238473936	211763216	179769552	196879520	149459040	211575520	168773600	239766320	202726848	166978112	240664512	279792160	258331840	221100672	190438624	148864368	243907920	222604848	188750672	243148416	269574624	253231328	157755504	212965888	134108912
345	urea	Amino Acid	Urea cycle; Arginine and Proline Metabolism	1670	LC/MS Pos Early	533	700	121.072	57-13-6	1176	C00086	HMDB00294	691102464	542181440	454890848	552438976	366395328	342618496	565241984	466753984	570323456	451949504	528160512	783726464	599106816	691674880	376226112	766958784	413682784	640435840	788038464	382241216	1001683648	299277088	688960704	804027200	392894944	786632576	322001248	536021728	550429312	403900256	630020160	648199488	655543040	524642592	490899904	445530656	432899744
296	valine	Amino Acid	Leucine, Isoleucine and Valine Metabolism	1649	LC/MS Pos Early	566	2479	118.086	72-18-4	6287	C00183	HMDB00883	1137247360	961015552	1079578112	1132240640	901937920	1000006592	1015561344	1363215104	1378352384	958105024	899002304	1409852416	1415611776	1244229376	725353664	1306459776	922375616	1449923968	786004032	590587136	1195892352	557802560	1048915456	1149413376	1073229888	1505232512	1189578112	1124684288	1134803584	1156627712	1003717824	1318212096	2150150656	1077572736	674298496	1238449664	704910080
148	vanillactate	Amino Acid	Tyrosine Metabolism	54910	LC/MS Neg	100006129	1625	211.061	2475-56-1	160637		HMDB00913	233524	85193	165245	134725	107815	187892	155185	193455	167196	157855	151422	139600	148913	88270	137122	141250	134524	151864	222644	133682	192546	134303	150091	947738	405350	125144	89998	144249	145751	116881	154172	121489	55399	125744	121735	77473	154978
149	vanillylmandelate (VMA)	Amino Acid	Tyrosine Metabolism	1567	LC/MS Neg	1111	941	197.046	55-10-7	1245	C05584	HMDB00291	403858	334432	426644	189192	332261	341401	262927	400995	291061	381347	295707	399737	220124	285516	313935	499609	448554	239659	749510	227156	361476	338525	350425	605080	934111	541835	279639	307790	246968	356981	341469	315941	511114	220758	394615	195329	349219
216	xanthurenate	Amino Acid	Tryptophan Metabolism	15679	LC/MS Neg	100000015	1476	204.03	59-007	5699	C02470	HMDB00881	65517	101103	80708	241362	65126	59942	171583	93913	112782	73307	77655	72449	179225	95358	96283	132639	88526	134654	55879	183453	139672	46273	79957	79532	117365	278602	49902	161351	94900	86600	109681	140028	154239	77013	70532	84685	119731
1050	N6-carboxymethyllysine	Carbohydrate	Advanced Glycation End-product	36713	LC/MS Pos Early	100001768	2500	205.118	5746-04-03	123800			129433	251576	82908	90334	116514	115882	148287	236623	107527	134971	42829	235231	782945	42829	45812	164276	248988	216707	358572	42829	316821	209817	229679	344311	195938	234705	42829	191090	340398	193158	42829	113829	210660	97570	46049	76531	158280
997	galactonate	Carbohydrate	Fructose, Mannose and Galactose Metabolism	27719	LC/MS Polar	100001026	3085	195.051	299-28-5	128869	C00880	HMDB00565	1692836	3178160	398586	1132744	10730468	1679835	901855	21910588	2006518	7800836	10412870	9182436	2203001	977985	4669626	219596	23994768	19897584	30991968	7997085	15047656	11510292	4855529	1179615	2129406	1273089	652128	1206831	14039808	1355629	20302312	3447969	373730	6856056	431989	4678695	777407
957	sucrose	Carbohydrate	Disaccharides and Oligosaccharides	1519	LC/MS Polar	935	3092	387.114	57-50-1	5988	C00089	HMDB00258	36457	336374	95239	164193	719697	1367912	1552044	795160	638748	976841	1299450	4126625	893759	160949	6863720	272808	2937476	556333	2349167	397864	728140	1813482	50054	506831	460692	93342	547241	207468	872511	516087	161478	637447	253726	537160	3316221	111715	974267
906	xylose	Carbohydrate	Pentose Metabolism	15581	LC/MS Polar	826	1727	195.051	609-06-3	135191	C00181	HMDB00098	462295	379101	327022	1.85814e+06	368889	2613844	302676	493541	789107	245395	334831	469144	262244	379210	335093	383698	505756	411638	1892939	632559	463173	537215	455712	245395	492381	2239781	477488	454366	869542	437435	445277	431475	536018	485234	493201	381899	853379
908	arabinose	Carbohydrate	Pentose Metabolism	575	LC/MS Polar	828	1804.5	195.051	28697-53-2	66308	C00216	HMDB00646	691653	866494	713636	550900	746986	981287	650996	1366831	1802462	117125	576518	915601	1386958	598898	698865	776351	702852	1649470	795423	763405	1347028	898273	1086796	1284528	642654	1096836	944810	494712	887319	941036	790696	872734	804063	238339	795662	801327	736486
863	1,5-anhydroglucitol (1,5-AG)	Carbohydrate	Glycolysis, Gluconeogenesis, and Pyruvate Metabolism	20675	LC/MS Neg	100000580	802	163.061	154-58-5	64960	C07326	HMDB02712	123298424	95384480	63457160	75196320	85019800	39860536	88840096	72234128	100774080	127745912	85779856	118070464	9603432	109838856	92103280	110649184	72961320	60463756	121851192	91419432	43592536	110509528	6401696	72175272	80759968	56942908	69572544	134543744	100280880	127471128	134832976	102513696	29056820	89854264	60335996	114042392	147641072
880	3-phosphoglycerate	Carbohydrate	Glycolysis, Gluconeogenesis, and Pyruvate Metabolism	1414	LC/MS Pos Early	132	590	187	80731-10-8	724	C00597	HMDB00807	1417189	4891935	1.8241e+06	1629107	1296246	2739044	4521826	1.69009e+06	1693396	1232495	1173485	3.7023e+06	2305078	1263708	3797834	1780986	1228984	1861621	1.8363e+06	1563780	1607450	1358022	1782384	3838507	2133432	1254026	946920	892199	1660096	1492731	1.94349e+06	1199442	2148471	1966465	1521885	1533451	2088980
923	arabitol/xylitol	Carbohydrate	Pentose Metabolism	48885	LC/MS Polar	100006430	1932.4	151.061		6912	C01904		2623351	2872824	2325231	2217402	2168428	3.15526e+06	2367176	2788153	2712049	2197024	2050708	3.09072e+06	2810947	3526269	2027359	2807219	3179973	2715794	4808769	3592542	4991603	2551751	2280504	3501770	4246102	12224945	2624346	1850006	5430984	2909498	2431444	2608929	1738802	2788726	3875932	1.71582e+06	3453034
925	arabonate/xylonate	Carbohydrate	Pentose Metabolism	48255	LC/MS Polar	100006115	2700	165.04					17513826	23993216	17024026	27925212	18384308	36206992	15825327	25851032	30185832	27332286	21957646	29126766	20279532	24232954	15041412	31034870	29271344	29791456	62194656	27407986	54601004	18934996	22534498	24745238	39202204	48288816	24086728	20339332	60000076	23339112	27063570	24754122	24647204	33613128	44742592	15742093	27502238
1047	erythronate*	Carbohydrate	Aminosugar Metabolism	42420	LC/MS Polar	100001320	2186	135.03	88759-55-1	2781043		HMDB00613	175012000	227590352	183257488	191830528	192100336	233041568	182815504	254572400	182374544	212871568	179194992	235143456	217946080	213452080	181344688	240153600	242211168	212077888	308718816	194207248	266719728	187683696	184504768	272606496	210626864	370672288	416258016	190396336	309519776	211138240	186769424	215909616	158530784	239466384	269549792	159414048	207148960
972	fructose	Carbohydrate	Fructose, Mannose and Galactose Metabolism	48195	LC/MS Polar	878	2065	225.062	57-48-7	5984	C00095	HMDB00660	10887887	53616176	12495919	16865580	20865516	45956784	25566526	44754092	18652304	36033968	19407544	50426664	79440408	19129782	81095600	20467936	60346056	37942716	58229688	27700066	15554469	48601352	21512616	53329120	24520100	24182612	55929924	18640440	65372016	28214416	17429708	66610984	15344538	23857380	19629198	19541918	60377644
866	glucose	Carbohydrate	Glycolysis, Gluconeogenesis, and Pyruvate Metabolism	48152	LC/MS Polar	572	2342	225.062	50-99-7	79025	C00031	HMDB00122	429404288	1034314752	563639936	370330240	747573248	890509056	533323296	1956609792	663471360	310150080	576254016	726035264	2408581888	1143175040	1105250688	894400128	1078246528	1117088128	960474432	901643840	724003264	571042752	714350976	1684384256	780865984	1084341888	920092672	605008128	1014008128	889214528	785549376	1246589184	906184512	863824064	544321344	725980864	810181376
1024	glucuronate	Carbohydrate	Aminosugar Metabolism	15443	LC/MS Polar	100000257	3233.3	193.035	207300-70-7	444791	C00191	HMDB00127	15631280	7.38812e+06	6664909	7583469	8899694	16120003	7839011	3836156	20735960	8661212	11994983	12033634	15115785	14878636	13144102	33668976	3.57361e+06	22679808	13848501	16180494	13191915	13658875	9542602	29134652	9829250	15396131	15094806	14282487	29994438	11794929	13221153	11641804	12570834	6800851	23293240	8402759	14183841
886	glycerate	Carbohydrate	Glycolysis, Gluconeogenesis, and Pyruvate Metabolism	1572	LC/MS Polar	1052	2070.4	105.019	600-19-1	752	C00258	HMDB00139	57676216	91339592	68635784	98765672	74534816	90536144	76065472	101557320	80519624	88801672	81834840	90118720	87579928	118314664	79693056	98795888	84387944	101661424	82294024	88807504	91362512	97309336	76284448	48598316	85083608	149086704	125267520	79259248	112138504	87322176	65632836	77962064	83157928	89001624	98113688	79020728	91373560
883	lactate	Carbohydrate	Glycolysis, Gluconeogenesis, and Pyruvate Metabolism	527	LC/MS Polar	482	1468.8	89.0244	79-33-4	612	C00186	HMDB00190	2917151488	2461875200	2630450944	3228469504	2941405952	2670983680	2505513984	3826667264	2835301376	2768589568	2506340608	2714294016	3483659520	1120834560	2782875648	3328448256	1830456448	3350511616	1994464512	3394305024	3381750784	2679098112	2976009728	2741795072	2450845952	1649683200	3131621376	2578252032	2221784832	2598743808	2306189568	1973206912	2438893312	2831859968	3132070400	2579047680	2504926464
935	maltose	Carbohydrate	Glycogen Metabolism	15586	LC/MS Polar	913	3329.4	387.114	6363-53-7	10991489	C00208	HMDB00163	4786643	4774073	5845097	4498725	2491350	8437724	10256330	2494765	8397648	11167775	4565537	12838855	16701891	14582890	16511030	5.20092e+06	1722931	7177728	2355793	3719421	2377096	3880432	8026087	42921364	10774804	5957539	3337031	5657695	1686344	2028749	9510298	4058998	4440752	2822758	2387438	2078068	9526808
930	maltotetraose	Carbohydrate	Glycogen Metabolism	15910	LC/MS Neg	100000275	910	665.215	34612-38-9	446495	C02052	HMDB01296	2234506	3193677	2272844	1686900	3081822	2282773	1170268	1893259	3287061	1651485	1085984	1472397	3674681	1868004	5622424	1191648	1687370	2839089	746915	2351851	1034852	1801875	3513176	12936487	2704668	6302770	5172659	1376114	1834128	1631952	3202680	1.97656e+06	3191356	3109017	969515	1380233	2634801
932	maltotriose	Carbohydrate	Glycogen Metabolism	44688	LC/MS Neg	100000276	812	503.162	1109-28-0	439586	C01835	HMDB01262	5143517	10170708	5789400	3.88542e+06	6388936	8793146	5.24713e+06	3.68998e+06	7.51731e+06	6445460	3265803	7944513	11466118	9784325	13565455	4910937	4872515	7.52999e+06	1787547	6547343	3877064	4230585	9576700	29891622	8196530	12251515	9818520	4022919	3995171	3529686	8982798	4516784	6438766	7854816	3025569	3919573	7583851
977	mannitol/sorbitol	Carbohydrate	Fructose, Mannose and Galactose Metabolism	46142	LC/MS Polar	100001740	2320	181.072		5780	C00794	HMDB00247	10221495	18980332	15282069	3882445	3734041	7240604	8309025	33458464	6015869	3099265	3586552	17778856	9082690	8791874	11474738	5787463	8785922	4709582	24058844	7864899	19688530	7191140	14018227	19486988	15067862	11609741	4865179	5.64212e+06	175832400	7307103	5572446	8938553	2857462	14843345	6594987	2969223	9349282
978	mannose	Carbohydrate	Fructose, Mannose and Galactose Metabolism	48153	LC/MS Polar	803	2200	225.062	3458-28-4	18950	C00159	HMDB00169	3865330	14427331	7868383	3468208	8132670	8142572	3639277	23778312	5568751	2612642	7.56304e+06	7757723	26779806	16529399	8544081	10708229	8855191	12988336	11570519	11605502	8057281	5118914	11988761	20795596	8037185	16129577	8785420	6.31479e+06	9853179	7979058	11818005	13213762	18042282	14621678	6320379	10731092	8435801
1049	N-acetylglucosamine/N-acetylgalactosamine	Carbohydrate	Aminosugar Metabolism	46539	LC/MS Pos Early	100006435	715	222.097		24139		HMDB00215	1244510	1656199	1678325	1475741	1645564	1.7626e+06	1485492	2277064	1.62261e+06	1583160	1471562	1.67251e+06	1648064	1.69552e+06	1968561	1912834	1672844	1.99475e+06	1446050	1.73224e+06	1614280	1217839	1540579	2707886	1649671	2466594	3077664	1366657	1473382	1410670	1.79254e+06	1582130	1391563	1823330	1.81806e+06	1455119	1254665
1046	N-acetylglucosaminylasparagine	Carbohydrate	Aminosugar Metabolism	48149	LC/MS Pos Early	1215	1212	336.14	2776-93-4	123826	C04540	HMDB00489	397710	405839	388888	539539	465182	460746	428482	386324	527053	473544	403006	323143	287669	292709	345328	558828	394738	331099	417048	266996	368554	336411	501976	640444	388884	356215	190358	307505	374291	384080	474816	397055	444137	470931	461324	326209	478714
1035	N-acetylneuraminate	Carbohydrate	Aminosugar Metabolism	32377	LC/MS Pos Early	1162	660	310.113	131-48-6	439197	C00270	HMDB00230	4254038	4915066	5226072	6063833	6613898	5517974	3346420	5762205	4763199	5246159	5421141	3589733	2910206	5027401	4969129	6461740	5317339	3983508	3642109	6440359	4251994	3288994	6887160	5019912	4394717	2919924	7858515	12770726	3149039	3619593	4358002	2926339	2860357	3750487	4.17289e+06	4553092	5034066
882	pyruvate	Carbohydrate	Glycolysis, Gluconeogenesis, and Pyruvate Metabolism	48990	LC/MS Polar	823	1083	87.0088	127-17-3	1060	C00022	HMDB00243	62823844	100266176	160088736	180213072	160028224	151369408	112114752	203554976	147347600	142931744	142501840	107815904	130176656	58192816	131321216	154689696	135099584	154794368	111201536	53988432	103462208	106421464	97275960	84140592	115575288	24678436	79357232	103331280	131042488	119373928	118160912	110469760	127882400	146621264	188854080	130267080	130608808
901	ribitol	Carbohydrate	Pentose Metabolism	15772	LC/MS Polar	100000406	1789.6	151.061	488-81-3	6912	C00474	HMDB00508	351915	474151	446917	398102	286276	444760	349781	424654	407128	393747	255468	471580	441439	351258	325060	469417	353736	425723	420005	539252	424096	378299	416276	580764	435407	353629	485319	322254	379043	422285	344539	408599	331765	445665	265368	299403	399877
902	ribonate	Carbohydrate	Pentose Metabolism	27731	LC/MS Polar	100001007	2425	165.04	5336-08-03	5460677	C01685	HMDB00867	14259703	19017166	13560894	16105289	13591003	17974000	8671444	22778032	11174116	14827419	10201646	12773280	17472494	10591632	8237002	12496218	14756347	17206146	16149611	16385006	29939478	9487106	14871964	23441876	22820600	16721322	16236762	11654878	20825144	13200264	16199884	14686774	8271354	20856152	16011065	11432320	12090461
3436	alpha-lipoate	Cofactors and Vitamins	Lipoate Metabolism	47892	LC/MS Neg	100000141	3651	205.036	1077-28-7	864	C00725	HMDB01451	223692	223692	223692	223692	223692	223692	223692	223692	223692	223692	223692	223692	223692	223692	223692	223692	223692	223692	223692	223692	223692	223692	223692	223692	223692	223692	223692	223692	223692	223692	223692	223692	223692	223692	223692	223692	223692
3437	thiamin (Vitamin B1)	Cofactors and Vitamins	Thiamine Metabolism	5341	LC/MS Pos Early	873	3050	265.112	59-43-8	1130	C00378	HMDB00235	51929	51929	51929	51929	51929	51929	51929	51929	51929	51929	51929	51929	51929	53006	51929	51929	51929	51929	51929	51929	51929	51929	51929	51929	51929	51929	51929	51929	8876189	746746	51929	51929	51929	51929	51929	51929	51929
3399	alpha-CEHC glucuronide*	Cofactors and Vitamins	Tocopherol Metabolism	39346	LC/MS Neg	100003101	2616	453.177	477200-36-5				14180	103396	14180	14180	14180	205070	29774	98375	57155	43803	37153	14180	84333	37346	21833	60820	19570	214765	24746	14180	14180	14180	14180	14180	14180	38070	14180	22759	19735	96535	41223	14180	73322	14180	20835	14180	14180
3430	I-urobilinogen	Cofactors and Vitamins	Hemoglobin and Porphyrin Metabolism	32426	LC/MS Neg	100001226	4190	591.319	14684-37-8	26818	C05790	HMDB04157	179530	19859	52076	47551	19859	84804	19859	120800	19859	19859	19859	19859	19859	19859	65144	43068	19859	19859	19859	91717	171040	19859	40056	1331226	19859	19859	19859	19859	94027	339398	46186	580244	19859	144732	108288	19859	19859
3400	alpha-CEHC sulfate	Cofactors and Vitamins	Tocopherol Metabolism	47666	LC/MS Neg	100005972	3090	357.101					17989	117916	18827	17989	17989	277860	59238	135689	34540	64091	94764	17989	128559	17989	41623	175330	24402	292437	33727	17989	17989	17989	17989	65503	17989	41165	30902	34805	17989	107993	99458	17989	72448	21898	17989	17989	17989
3398	gamma-CEHC glucuronide*	Cofactors and Vitamins	Tocopherol Metabolism	42381	LC/MS Neg	100004243	2500	439.161					150783	49255	127661	76231	85613	49659	56119	86521	301871	50391	121455	46197	160811	66032	135143	223474	106311	104190	92060	37875	59037	34527	38864	147591	26888	15419	37059	164290	28452	15419	64168	134838	15419	63975	15419	51436	122309
3366	adenosine 5'-diphosphoribose (ADP-ribose)	Cofactors and Vitamins	Nicotinate and Nicotinamide Metabolism	558	LC/MS Neg	215	920	558.064	68414-18-6	192	C00301	HMDB01178	705791	687856	1011645	636079	810394	707335	862895	613432	842253	726786	616660	682607	925344	234985	710108	1002797	370683	640311	352444	685487	542371	754549	816450	1192708	659024	65764	65764	519731	605871	629265	873843	438646	672794	760291	484870	410972	902668
3428	bilirubin (E,Z or Z,E)*	Cofactors and Vitamins	Hemoglobin and Porphyrin Metabolism	47886	LC/MS Pos Late	100001951	1265	585.271		5799469		HMDB00488	195538	500249	364596	734429	558908	492605	931026	661695	409253	674376	388553	376673	324737	481225	369577	475455	234470	754686	689328	549029	523729	491003	601199	72439	228719	72439	433476	377429	370730	518824	544832	382122	321983	356520	478485	331803	380961
3426	bilirubin (Z,Z)	Cofactors and Vitamins	Hemoglobin and Porphyrin Metabolism	43807	LC/MS Pos Late	1090	1840	585.271	635-65-4	5280352	C00486	HMDB00054	10587307	23942994	18180072	26450328	35764492	17625472	45950088	30269270	14718830	24650844	15463623	20120280	11772435	21735614	11348580	19544140	9265619	23988422	17521800	17403760	19535988	26114134	22403542	17072320	26017466	9265619	37266108	14327696	16496559	24779944	18994016	40452552	14930122	22958850	19187138	15493751	18551708
3427	bilirubin (E,E)*	Cofactors and Vitamins	Hemoglobin and Porphyrin Metabolism	32586	LC/MS Pos Late	100001950	1045	585.271	114-25-0	5315454			869119	2237154	936534	1187505	2.75109e+06	756863	1.82598e+06	2524328	474553	758425	607985	760065	414431	1592476	671859	1389346	574271	1920853	810088	2.81012e+06	2054693	1297052	1325551	500607	1191368	405351	2610293	451220	1125550	1490469	1155341	2165166	508746	2.03288e+06	4302271	1.44073e+06	494357
3357	1-methylnicotinamide	Cofactors and Vitamins	Nicotinate and Nicotinamide Metabolism	27665	LC/MS Pos Early	55	1940	137.071	1005-24-9	10129985	C02918	HMDB00699	4746435	2513947	3434660	6849891	2363886	2477769	2821870	2670055	3086693	3683268	4127126	1802087	761328	6663150	2342763	3925737	1116918	9207662	1160094	5486615	1178689	2137562	3.52919e+06	3793715	2749769	3987079	2826913	4641451	6.55856e+06	2651077	3781107	2958346	1.93839e+06	4223035	3951394	1549415	2497296
3389	alpha-tocopherol	Cofactors and Vitamins	Tocopherol Metabolism	1561	LC/MS Pos Late	1105	2522	430.378	59-02-9;10191-41-0	14985	C02477	HMDB01893	338811392	340573728	188550160	303910560	199267920	421155360	201832784	407877952	310986752	381215744	251018112	215511376	277058240	369087360	232429824	282245824	200528288	344580960	246684320	268310384	402267424	319920864	232804576	317673184	266741856	5.23244e+06	247199824	341243840	381215616	250966880	359227968	304103776	258477552	321217760	338357632	223848928	251856480
3429	biliverdin	Cofactors and Vitamins	Hemoglobin and Porphyrin Metabolism	2137	LC/MS Pos Late	250	1016	583.255	55482-27-4;55482-27-4	5353439	C00500	HMDB01008	1010408	640904	1055689	1265184	1519738	483633	2264419	651899	682057	900498	456349	1.04774e+06	548100	828544	459834	560087	332949	986143	492892	836855	750564	1441770	1148986	3.92677e+06	2844924	788188	2019374	428832	569369	994629	807568	2829414	919810	938212	727992	774837	853951
3370	flavin adenine dinucleotide (FAD)	Cofactors and Vitamins	Riboflavin Metabolism	2134	LC/MS Neg	327	2425	784.15	146-14-5;84366-81-4	643975	C00016	HMDB01248	133400	110868	130904	114856	110519	123090	132152	93745	130687	118825	122671	106965	164251	159285	140746	153169	85419	101773	98163	140023	121174	121475	137013	228176	121573	82484	111579	125102	113972	131557	151921	132514	134119	150645	109427	99859	152664
3397	gamma-CEHC	Cofactors and Vitamins	Tocopherol Metabolism	44876	LC/MS Neg	100002094	3843	263.129	178167-75-4	133098		HMDB01931	822901	639529	1007887	875268	557560	383608	583367	581952	1409432	511713	944622	538800	1701982	595143	969702	2185757	978890	623234	738121	387270	401737	392984	367161	828836	328414	122796	479009	1.04317e+06	166025	249885	627092	852686	192577	418109	145568	807762	1247948
3403	gamma-tocopherol/beta-tocopherol	Cofactors and Vitamins	Tocopherol Metabolism	52473	LC/MS Pos Late	100008998	2384	416.364					75089616	9100922	40133728	52844924	40434916	8654771	10382424	32380866	35278584	19812370	25350476	34645828	29655384	26118924	43978764	52350832	27045176	18706166	35337156	92162880	35002132	38326336	41176632	49879908	30550772	3376188	23779160	53379720	15611931	27420306	18396886	62547728	3794195	43537204	10964504	30856370	41730664
3388	gulonate*	Cofactors and Vitamins	Ascorbate and Aldarate Metabolism	46957	LC/MS Polar	100001586	2750	195.051	20246-53-1	9794176	C00257	HMDB03290	11174586	14675750	6267578	8699931	12965857	16801100	10390986	17978712	6610549	10136746	8849597	9507054	14563234	24274320	9585268	15485083	15400483	16797304	16393168	14750164	24110368	9222858	14041444	21130744	13394266	8.27393e+06	13489663	10882106	29779728	10116089	9290460	6478568	10225830	15625152	23014232	9280931	12020543
3425	heme	Cofactors and Vitamins	Hemoglobin and Porphyrin Metabolism	41754	LC/MS Pos Late	100001386	1124	616.176	14875-96-8	26945	C00032	HMDB03178	4581489	2301282	1299612	2236185	4276647	968023	1189242	1021010	980385	707644	1476691	811177	1294266	807535	1330710	1023491	2183475	2518995	374361	1.79333e+06	2359792	2845605	3.261e+06	14042229	7065036	4955564	3562882	908326	2735005	2264026	1459874	5581111	5245580	5830782	2320544	2433557	1894858
3364	N1-Methyl-2-pyridone-5-carboxamide	Cofactors and Vitamins	Nicotinate and Nicotinamide Metabolism	40469	LC/MS Pos Early	100001468	1250	153.066	701-44-0	69698	C05842	HMDB04193	17907180	25470606	9345481	19112876	11734502	15529381	29554112	35250876	22421046	22105416	14072812	19169748	11281590	31798740	16098041	38352324	4098590	54477252	5574443	5356853	33593920	9535629	12255335	23752028	6682824	17558664	13623926	9103821	70789960	22632302	20539264	11078655	10237927	17303540	12690925	6380938	15512574
3345	nicotinamide	Cofactors and Vitamins	Nicotinate and Nicotinamide Metabolism	594	LC/MS Pos Early	432	1942	123.055	98-92-0	936	C00153	HMDB01406	16688014	17762092	21500824	14255869	17976190	16593157	16126945	13708255	15240694	15530431	13265294	11845704	18447778	13823958	15481687	21969480	11645029	12958409	8126425	16599760	10230530	19772976	22788666	26926702	15275260	13999178	17050056	13143159	36408336	19816708	17592442	10682349	14043679	16438187	14976563	9336998	18973480
3387	oxalate (ethanedioate)	Cofactors and Vitamins	Ascorbate and Aldarate Metabolism	20694	LC/MS Neg	100000841	603	88.988	144-62-7	971	C00209	HMDB02329	4079866	13573006	8849082	11280111	6577469	10684313	11186520	8927078	11906731	14068964	11950388	15084477	9712205	15526198	10617198	12030978	8513664	8009174	15669967	5984449	9062126	15340252	10605093	3.91367e+06	13510876	12070739	8660510	11630613	17847552	14327205	8463804	10171596	12598070	9847192	9957706	8776457	13650062
3372	pantothenate	Cofactors and Vitamins	Pantothenate and CoA Metabolism	1508	LC/MS Neg	1024	1498.7	218.103	137-08-6	6613	C00864	HMDB00210	6752976	20382538	7023041	7089418	5379968	13972691	10896526	7875535	24403612	14571367	14910407	7212997	7146066	25056058	7847185	12041425	6480834	19271388	8952958	7231609	7889357	6395231	7301063	7707436	31910438	30181328	7945032	10937468	40605784	12762343	9190645	8861931	13225225	7035298	7923133	6176001	6645915
3455	pyridoxal	Cofactors and Vitamins	Vitamin B6 Metabolism	1651	LC/MS Pos Early	491	2343	168.066	65-22-5	1050	C00250	HMDB01545	733154	3283461	665130	442348	436052	528606	816037	389165	961505	718419	817930	764374	830424	2347543	373645	385811	726582	672816	756389	783197	728220	625722	456764	747436	573213	943646	378245	753256	853372	424357	899889	460175	586578	682195	521460	730430	826104
3456	pyridoxate	Cofactors and Vitamins	Vitamin B6 Metabolism	31555	LC/MS Neg	100001121	2185	182.046	82-82-6	6723	C00847	HMDB00017	1.81681e+06	72793480	1.55167e+06	3760137	2691896	2887723	2.97924e+06	1313983	17321520	4.03534e+06	5847655	2662061	1548927	52675368	3572566	3105887	2148890	15487602	2735935	2243876	3426903	1790348	1013608	1862122	5273219	7884633	2245323	1621369	16372336	5813104	3686981	2365907	3.56823e+06	1585699	5684362	1739282	10103635
3341	quinolinate	Cofactors and Vitamins	Nicotinate and Nicotinamide Metabolism	1899	LC/MS Pos Early	182	845	168.029	89-00-9	1066	C03722	HMDB00232	497181	587835	409296	584068	409589	530558	799212	1.00807e+06	590365	405253	465364	686022	348988	415540	579823	1094850	338013	900271	806141	158404	566834	1145081	815941	2397223	498283	599907	521703	332950	357221	366468	550431	531225	333512	1073106	368366	537730	522838
3445	retinol (Vitamin A)	Cofactors and Vitamins	Vitamin A Metabolism	1806	LC/MS Pos Late	498	1636	269.226	68-26-8	445354	C00473	HMDB00305	12546023	10963577	10775278	24165718	15601756	14588239	19002160	14043470	14164156	22641386	13274468	18034592	19225588	25030024	12398668	14974044	14836726	23467994	20001904	22496862	27908416	13650160	15674504	14203899	15619916	12610009	14317352	30329382	25922816	15335233	19624540	23025652	19412086	19122172	24446788	10929760	22809418
3385	threonate	Cofactors and Vitamins	Ascorbate and Aldarate Metabolism	27738	LC/MS Polar	100001022	2384	135.03	70753-61-6	151152	C01620	HMDB00943	91227160	452816608	289745120	333179648	179268352	315539552	343826400	380133056	306747232	304667712	308220736	383911488	327887168	489265888	288896096	242011248	191207088	275086560	517415232	189463312	245790816	341661728	287942752	73918048	439129760	412331520	388261088	353688512	721260864	389077056	243844912	338507680	434629312	326240640	378599840	290592928	372998816
3362	trigonelline (N'-methylnicotinate)	Cofactors and Vitamins	Nicotinate and Nicotinamide Metabolism	32401	LC/MS Pos Early	100001092	1388	138.055	535-83-1	5570	C01004	HMDB00875	415342208	9310689	13656559	32231676	67039312	164673168	187103936	15710568	80596368	45752060	53533528	82240880	109491488	69183808	204236800	10767439	19471128	141191024	30827816	249089328	483395136	48236912	42678932	7662625	15135295	43973380	67410368	5309790	144856880	78471760	143287712	13730487	17361980	6790431	15620995	9386598	79885600
1062	succinylcarnitine (C4-DC)	Energy	TCA Cycle	37058	LC/MS Pos Early	100001948	2291	262.129	256928-74-2	71464481		HMDB61717	586432	576873	477552	351087	349216	824268	632394	469750	519801	545109	435831	535382	515496	297945	401742	597393	480124	760991	714392	419229	511832	493289	468914	781736	478990	173837	173837	734145	943881	449059	554846	658564	288775	481595	321596	494865	615531
1056	aconitate [cis or trans]	Energy	TCA Cycle	46173	LC/MS Neg	100001359	580	173.009					69478576	35914548	53044484	43883728	31815422	52131388	47142064	44577992	49285520	56922320	52433296	55003748	53500396	54419896	55133740	56086072	64646040	40136896	73481488	40630976	37613872	48348744	51871372	101875008	55323716	70568592	43874804	82491264	36153332	41984208	78748448	56388228	73780728	47608648	49836952	33433100	51714264
1060	alpha-ketoglutarate	Energy	TCA Cycle	528	LC/MS Polar	93	2700	145.014	305-72-6;328-50-7;22202-68-2	51	C00026	HMDB00208	78799896	57224752	93239200	113375768	71953408	74716680	39238200	107548800	151448608	67869416	63282568	70897232	52455280	59181444	31188638	56140176	70944064	166452272	76844864	126679016	129409008	67006460	101410584	140679520	93465080	23751378	45485992	39382916	95211712	79472552	86750304	85509384	239540128	106442864	191014112	58190272	71885744
1074	citraconate/glutaconate	Energy	TCA Cycle	47076	LC/MS Polar	100006438	2600	129.019					32739242	2242700	2028850	2.0731e+06	6.21449e+06	16948364	13751853	6623446	6884746	2205891	9423677	8537329	12238775	1884253	13895781	2823560	2361644	12342610	3.74661e+06	26147884	30517732	6010460	8487640	2186473	2585942	4242289	7.79617e+06	1.90519e+06	15970021	10498394	32227762	2135185	1985920	2267125	3132197	2004239	2620796
1054	citrate	Energy	TCA Cycle	1564	LC/MS Neg	1124	582	191.02	77-92-9	311	C00158	HMDB00094	704317824	447271616	664455360	519711136	473452352	551635904	459532704	474204864	533466944	589904512	558759616	554289600	543207168	736924480	563791680	586821632	661031744	461317280	759661888	488037920	438984384	616498560	613721408	774385408	691156224	757357440	490335072	691248384	489697728	516268352	722788096	685781824	728694400	620553216	573410368	475500896	725054016
1064	fumarate	Energy	TCA Cycle	1643	LC/MS Polar	330	3084	115.004	100-17-8	444972	C00122	HMDB00134	2493112	2616415	2200415	2792692	1790697	2185236	2648474	2301115	2873391	2469224	1897227	2725142	4446757	1385470	1941774	2535735	1576354	2914457	1815222	3305803	2749629	2010061	2337521	4323057	2327042	1425429	2968520	2534928	2064125	2197499	3141740	1753710	1.72936e+06	2196240	3278193	1692272	2604142
1058	isocitrate	Energy	TCA Cycle	12110	LC/MS Pos Early	1206	773	210.061	20226-99-7	1198	C00311	HMDB00193	696892	779408	405228	475972	295631	265666	645835	541737	251998	370782	552349	463085	153676	375991	781700	625336	447112	625898	650896	463463	608790	245545	528374	775068	477397	516696	519419	473019	264999	314032	756797	417551	701987	568797	862542	312693	294968
1065	malate	Energy	TCA Cycle	1303	LC/MS Neg	409	615.6	133.014	6915-15-7	525	C00149	HMDB00156	53382088	42547988	33234630	48606036	29608468	37684544	39704036	35117932	43692440	38152452	34547116	45297668	66802364	27171002	38361536	45819392	27981160	45974356	28625748	59065000	43950748	38097876	47105360	65432768	39934224	31335644	40549756	43592376	29533372	40750344	47082252	29937266	30638486	34791192	46600292	27632132	46495728
1079	phosphate	Energy	Oxidative Phosphorylation	42109	LC/MS Pos Early	461	576	98.9842	7664-38-2	1061	C00009	HMDB01429	62202600	79460400	94952232	112432432	94223168	84238000	87690416	106956528	96854544	87206816	89676360	97386976	109980696	81089320	73937568	110607392	92383080	129958480	84307536	79860448	87978488	78398400	83943120	77153152	76511264	72526736	80943136	83059032	85833944	90558424	90129208	78606912	82891960	85560592	113185312	103628624	92571448
1063	succinate	Energy	TCA Cycle	1437	LC/MS Polar	252	3149	117.019	110-15-6	1110	C00042	HMDB00254	43614720	43164292	70209000	66834152	53053112	69461440	89810664	10249367	66080048	58627876	71085840	79366832	68205472	42652452	79831888	110014464	4922574	77300992	60568624	73483120	34617048	68762848	54864416	61165644	50748476	47571716	73845344	42012700	58189096	50607372	56947820	52062444	61075448	16621527	76046232	52373832	51392952
2530	testosterone sulfate	Lipid	Androgenic Steroids	35668	LC/MS Neg	100001548	4600	367.158	651-45-6	119207		HMDB02833	1005692	1005692	1005692	1005692	1005692	1005692	1005692	1005692	1005692	1005692	1005692	1005692	1005692	1005692	1005692	1005692	1005692	1005692	1005692	1005692	1005692	1005692	1005692	1005692	1005692	1005692	1005692	1005692	1005692	1005692	1005692	1005692	1005692	1005692	1005692	1005692	1005692
2538	5alpha-androstan-3alpha,17beta-diol monosulfate (2)	Lipid	Androgenic Steroids	37185	LC/MS Neg	100006005	5080	371.19					202231	202231	202231	578485	202231	202231	202231	202231	202231	202231	202231	202231	202231	202231	202231	202231	202231	202231	202231	202231	202231	202231	202231	202231	202231	202231	202231	202231	202231	202231	202231	202231	202231	202231	202231	202231	202231
1566	chiro-inositol	Lipid	Inositol Metabolism	37112	LC/MS Polar	100001859	3191.2	225.062	643-12-9		C19891	HMDB34220	159673	159673	159673	159673	159673	159673	159673	159673	1200568	159673	159673	159673	159673	835519	159673	159673	2383375	159673	4631188	159673	159673	2814084	159673	159673	1077956	159673	159673	159673	1191907	159673	294750	159673	159673	159673	1064858	159673	159673
2209	linoleoyl-linolenoyl-glycerol (18:2/18:3) [2]*	Lipid	Diacylglycerol	54964	LC/MS Pos Late	100010927	2478	632.525				HMDB07250	68949	68949	91435	276176	68949	68949	68949	68949	68949	151457	279516	338900	120670	252205	239833	68949	495884	68949	184111	68949	68949	78712	68949	273560	87544	68949	68949	273389	68949	68949	68949	150565	68949	68949	68949	68949	68949
2149	1-dihomo-linolenylglycerol (20:3)	Lipid	Monoacylglycerol	48341	LC/MS Neg	100006121	6400	305.249					271349	96272	84850	72767	72767	217212	72767	72767	72767	229563	226379	403149	72767	384392	72767	72767	72767	72767	91314	72767	117216	72767	72767	126563	72767	72767	209397	171690	157087	72767	72767	197021	72767	72884	72767	72767	72767
2455	5alpha-pregnan-3beta-ol,20-one sulfate	Lipid	Progestin Steroids	37480	LC/MS Neg	100002035	5136	397.205	7730-00-9				24181	198893	24181	24181	24181	24181	105194	24181	70683	24181	86870	24181	24181	24181	265020	24181	48615	24181	40624	4052071	24181	58183	67450	24181	24181	4166227	98597	50158	24181	96136	130103	24181	24181	24181	24181	127739	107896
2624	7-ketodeoxycholate	Lipid	Secondary Bile Acid Metabolism	31904	LC/MS Neg	100001063	4821	405.265	911-40-0	188292		HMDB00391	67713	20125	58904	20125	20125	20125	20125	20125	20125	22750	70954	20125	20125	20125	20125	36651	20125	20125	131230	196406	20125	24089	20125	107404	20125	20125	38788	65807	20125	49487	21022	20125	20125	20125	105257	20125	20125
2441	21-hydroxypregnenolone monosulfate (1)	Lipid	Pregnenolone Steroids	37174	LC/MS Neg	100002003	4624	411.185	88378-34-1	174681			16107	16107	37535	16107	16107	30466	40023	16107	17583	16107	59134	16107	16107	25903	71095	27699	16107	19195	21670	16107	16107	42858	16107	16107	16107	121409	44743	39368	16107	60176	167123	16107	94356	16107	16107	128393	90488
2438	17alpha-hydroxypregnenolone 3-sulfate	Lipid	Pregnenolone Steroids	37482	LC/MS Neg	100002128	4800	411.185	28901-70-4	152971		HMDB00416	26205	16126	105804	21609	16126	71238	48369	16126	16126	16126	71498	16126	16126	115932	161161	103196	16126	16126	16126	16126	16126	115303	16126	16126	16126	52885	91942	48204	27431	109477	110354	16126	99801	16126	16126	338763	216317
1370	nervonoylcarnitine (C24:1)*	Lipid	Fatty Acid Metabolism(Acyl Carnitine)	57531	LC/MS Pos Late	100015846	1602	510.452					248001	67556	67556	170706	67556	228885	67556	67556	67556	67556	127129	67556	96699	155404	67556	104597	67556	67556	256497	279938	274488	67556	144223	315799	137451	228189	67556	164021	158905	147698	184096	229122	67556	241201	359449	67556	67556
2190	palmitoyl-arachidonoyl-glycerol (16:0/20:4) [1]*	Lipid	Diacylglycerol	54957	LC/MS Pos Late	100010924	2916	634.541				HMDB07112	219457	86118	238842	86118	86118	249314	242404	287156	371534	509061	86118	1615718	349284	556502	86118	176650	99009	336016	86118	86118	86118	309019	86118	544975	86118	472015	137864	626952	302833	198869	86118	86118	86118	154482	86118	86118	86118
1897	1-palmitoyl-GPA (16:0)	Lipid	Lysophospholipid	34428	LC/MS Neg	100001445	5600	409.236	17618-08-5	6419701	C04036	HMDB00327	121158	94538	158099	94538	94538	144935	288718	94538	336718	373919	94538	287407	411607	94538	144417	94538	94538	94538	94538	127082	327739	337937	94538	449991	203248	94538	94538	1037314	94538	184575	368017	94538	94538	224226	94538	94538	94538
2518	5alpha-androstan-3alpha,17alpha-diol monosulfate	Lipid	Androgenic Steroids	37183	LC/MS Neg	100002008	5208	371.19					28824	59377	28824	132197	28824	28824	50259	49149	42762	28824	51222	28824	28824	28824	28824	107470	29437	28824	157622	28824	28824	104975	77851	28824	38806	119678	130716	28824	33971	128906	87289	28824	28824	57627	28824	61458	75490
2539	5alpha-androstan-3alpha,17beta-diol disulfate	Lipid	Androgenic Steroids	37184	LC/MS Neg	100002017	4275	225.07					16848	16848	16848	482562	54345	47955	34684	113640	105042	16848	16848	16848	23826	16848	59570	140165	16848	140869	32400	16848	16848	63652	16848	16848	16848	111287	148686	304623	57011	99885	16848	29837	16848	87665	65459	27123	98066
2484	corticosterone	Lipid	Corticosteroids	5983	LC/MS Neg	272	5040	345.207	50-22-6	5753	C02140	HMDB01547	61852	49503	19697	53137	19697	19697	19697	19697	19697	19697	39490	19697	19697	162998	151555	32388	19697	23260	79153	19697	19697	80811	42339	19697	24650	19697	41617	121928	34257	34737	38398	19697	112763	19697	48672	92464	155598
1159	adrenate (22:4n6)	Lipid	Polyunsaturated Fatty Acid (n3 and n6)	32980	LC/MS Neg	100001193	5678	331.264	2091-25-0	5497181	C16527	HMDB02226	29035190	10175688	12713454	10781907	14174147	12530437	6041842	6041842	6041842	6041842	6041842	11392192	9006881	19767796	6041842	19888168	6041842	6041842	6041842	28329732	15803503	6041842	23818124	20898702	6041842	22818966	12355098	19532912	10929757	9651518	27105676	21764632	12866856	10354027	35655420	6041842	6041842
2472	pregnanolone/allopregnanolone sulfate	Lipid	Progestin Steroids	48394	LC/MS Neg	100006173	5160	397.205					28564	348657	28564	70874	28564	50857	148053	34570	150627	75622	82684	28564	42515	84291	608931	28564	61895	34316	28564	9627585	28564	106472	89908	28564	28564	3171041	296078	195358	56023	174099	47420	28564	28564	28564	28564	102122	180048
2168	diacylglycerol (16:1/18:2 [2], 16:0/18:3 [1])*	Lipid	Diacylglycerol	54966	LC/MS Pos Late	100010940	2733	608.525					77354	77354	392792	77354	77354	167439	165688	132229	176719	260479	403098	868111	77354	515818	183277	81526	77354	77354	160438	77354	77354	294605	329909	378035	193259	77354	77354	546236	77354	77354	130652	406730	77354	385590	77354	77354	77354
2606	tauroursodeoxycholate	Lipid	Secondary Bile Acid Metabolism	39378	LC/MS Neg	100002912	5025	498.289	14605-22-2	9848818		HMDB00874	24017	24017	66133	115071	24017	65868	24017	24017	24017	31332	24017	24017	24017	24017	132146	47668	42916	24017	50367	236804	122930	24017	24017	291883	24017	56317	49531	423875	72304	64598	302591	24017	114851	24017	24017	506522	48448
1395	alpha-hydroxycaproate	Lipid	Fatty Acid, Monohydroxy	37073	LC/MS Neg	100001723	1920	131.071	6064-63-7	99824		HMDB01624	137005	64227	105267	149911	44599	44599	44599	105326	44599	99852	44599	186759	44599	74192	98809	44599	44599	98195	44599	146855	47652	112062	44599	113226	44599	82807	78307	140443	84631	79868	44599	98596	44599	186662	55096	122352	186657
2131	glycerol 3-phosphate	Lipid	Glycerolipid Metabolism	43847	LC/MS Pos Early	100000258	580	173.021	29849-82-9	754	C00093	HMDB00126	93421	29484	29484	56465	62525	29484	29484	67820	58834	29484	65606	79473	65615	29484	29484	90786	39632	60212	210636	96081	64955	29484	75882	145990	44934	29484	95463	37676	64294	29484	66788	55869	29484	85492	173548	29484	74359
1353	pimeloylcarnitine/3-methyladipoylcarnitine (C7-DC)	Lipid	Fatty Acid Metabolism(Acyl Carnitine)	53224	LC/MS Pos Early	100009407	2773	304.175					271053	53060	53060	106542	80610	109066	87127	53060	53060	53060	364203	53060	53060	133839	53060	53060	229260	53060	560798	53060	231088	53060	144173	196204	185341	649246	148743	53060	507961	207947	544462	53060	473382	147766	617891	256210	147084
2150	1-arachidonylglycerol (20:4)	Lipid	Monoacylglycerol	34397	LC/MS Neg	100001433	6250	303.233	35474-99-8	5282281	C13857	HMDB11549	953701	286254	130337	130337	130337	538266	292962	148881	130337	130337	1034398	571182	221838	442249	369623	237005	360964	130337	305887	328910	404285	130337	130337	225104	130337	1067197	585922	283852	386176	298329	287731	302850	246965	130337	297159	130337	174404
2159	2-linoleoylglycerol (18:2)	Lipid	Monoacylglycerol	32506	LC/MS Neg	100000987	6250	279.233	3443-82-1	5365676		HMDB11538	775906	168777	723874	653512	727483	455173	168777	997774	168777	631687	1164088	564175	408306	823941	632609	731554	453120	298255	1615235	467445	609771	168777	168777	562599	400005	901321	349803	528615	168777	168777	656214	262840	715750	233806	168777	168777	168777
2158	2-oleoylglycerol (18:1)	Lipid	Monoacylglycerol	21232	LC/MS Neg	100000943	6500	281.249	3443-84-3	5319879		HMDB11537	1089890	464865	256623	256623	423998	1151869	256623	2544089	359782	734326	1055956	1271771	256623	1198424	608651	256623	256623	827488	771078	256623	362725	509267	1180481	1071973	1.61722e+06	1556031	721270	631476	256623	256623	256623	256623	1067896	559145	533891	256623	415207
2626	3b-hydroxy-5-cholenoic acid	Lipid	Secondary Bile Acid Metabolism	43507	LC/MS Neg	100004182	5205	373.275	5255-17-4	92997		HMDB00308	54140	54650	110739	30622	79133	64057	30622	30622	55249	101742	88414	43755	30622	30622	30622	75427	54702	30622	202528	33347	36953	30622	99872	87360	42917	30622	66453	182553	30622	73490	71365	378237	144178	51342	67966	73371	61222
1348	suberoylcarnitine (C8-DC)	Lipid	Fatty Acid Metabolism(Acyl Carnitine)	52990	LC/MS Pos Early	100006627	2964	318.191					712783	111731	86796	38885	164334	126409	38885	202685	38885	38885	505684	38885	169224	38885	96235	38885	38885	38885	1113177	207436	129272	38885	169695	338022	38885	277144	141654	38885	188353	38885	1379502	52539	170685	483777	1241274	168799	38885
1365	docosapentaenoylcarnitine (C22:5n3)*	Lipid	Fatty Acid Metabolism(Acyl Carnitine)	57529	LC/MS Pos Late	100015851	1387	474.358					176809	60737	164804	60737	60737	229392	217358	60737	161021	246360	153190	191509	303050	60737	73101	283109	60737	184614	60737	181869	389996	100702	137050	132925	159341	60737	60737	60737	105641	60737	107685	118746	138357	140427	453327	60737	83395
2300	N-palmitoyl-heptadecasphingosine (d17:1/16:0)*	Lipid	Sphingolipid Metabolism	57430	LC/MS Pos Late	100015731	2645	524.504					261160	257073	54823	57862	213129	206507	54823	221639	63445	320161	54823	99029	196414	197533	181637	102619	54823	54823	194769	232538	313913	152764	341980	416331	109347	54823	254362	54823	108337	54823	391249	229738	54823	54823	54823	54823	54823
2182	palmitoyl-oleoyl-glycerol (16:0/18:1) [2]*	Lipid	Diacylglycerol	54942	LC/MS Pos Late	100010917	3695	612.556			C13861	HMDB07102	52050	52050	208521	106202	52050	239452	213595	453401	190109	360804	152599	958117	52050	176905	198952	52050	52050	361869	128228	52050	486159	322266	345550	871744	132222	311358	52050	701122	220015	52050	468330	329712	52050	438683	52050	52050	52050
2146	1-linolenoylglycerol (18:3)	Lipid	Monoacylglycerol	34393	LC/MS Neg	100001435	6214	277.217	124151-74-2	53480978		HMDB11569	604563	78784	78784	659791	78784	756217	78784	283426	610019	560221	600429	791397	393009	464515	691088	78784	450614	997633	1.02738e+06	78784	613067	545255	390358	635595	78784	625360	78784	599511	206632	216053	194607	359901	320711	205906	78784	353109	78784
2141	1-palmitoleoylglycerol (16:1)*	Lipid	Monoacylglycerol	52431	LC/MS Neg	100008952	6094	253.217				HMDB11565	465706	130280	520397	130280	130280	790162	517104	130280	509293	692757	459619	1655088	155548	886144	130280	130280	130280	442417	778532	442068	624527	572402	557536	1004186	130280	1236034	1100303	960827	614057	130280	354684	594334	130280	479890	130280	269851	130280
1983	1-palmitoyl-GPG (16:0)*	Lipid	Lysophospholipid	45970	LC/MS Neg	100005717	5570	483.273		3300276			136431	65790	216183	65790	65790	138874	327154	65790	262571	158649	135854	298716	450511	115265	110723	65790	65790	105154	211760	219823	236936	135656	151458	422585	121203	121579	147636	356638	73160	101967	259151	123218	93521	65790	65790	65790	65790
2583	tauro-beta-muricholate	Lipid	Primary Bile Acid Metabolism	33983	LC/MS Neg	100001250	4774	514.284	25696-60-0	168408		HMDB00932	19604	19604	147099	70309	67556	147174	83541	24358	47028	102496	420544	19604	424160	102462	33079	19604	50283	207038	86204	19604	114526	72292	66176	652351	80630	93571	19604	628090	165855	19604	175240	19604	357438	19604	19604	842930	19604
2603	ursodeoxycholate	Lipid	Secondary Bile Acid Metabolism	1605	LC/MS Neg	1135	5055	391.285	128-13-2	31401	C07880	HMDB00946	325342	125508	1467365	1328820	381571	125652	558830	640467	125508	125508	125508	978818	125508	609687	768993	125508	125508	435566	4697551	12815820	245799	125508	278808	605146	125508	125508	1563385	3272234	920943	2768665	300286	936576	125508	819178	310938	362338	3038492
1385	oleoylcholine	Lipid	Fatty Acid Metabolism (Acyl Choline)	53260	LC/MS Pos Late	100009331	1449	368.352					965596	214670	71432	282114	255528	982725	336112	240051	285575	325609	546151	307642	71432	794329	71432	71432	643990	71432	1160494	618269	853375	268307	136751	183572	71432	796124	484830	171933	386158	162092	71432	228141	141675	196007	280485	71432	71432
1328	3-hydroxybutyrylcarnitine (1)	Lipid	Fatty Acid Metabolism(Acyl Carnitine)	43264	LC/MS Pos Early	100003926	2400	248.149		53481617		HMDB13127	3154656	334393	191086	191086	1705741	191086	191086	796828	191086	191086	1270715	410151	705789	308024	477517	901539	191086	845607	191086	191086	1458206	246347	814312	1346629	360832	3352554	860013	1014977	402335	191086	2572340	1036262	6167903	2344933	10440932	191086	191086
2502	11-ketoetiocholanolone glucuronide	Lipid	Androgenic Steroids	47135	LC/MS Neg	100005402	4280	479.229	17181-16-7				19454	45485	46138	19454	32914	59856	39679	39235	80918	58111	59881	19454	48020	77721	61547	75294	212618	62361	133056	19454	39327	30158	37577	45695	56405	148320	92621	35121	67741	19454	120534	47794	103968	19454	19454	43843	117402
2598	glycolithocholate	Lipid	Secondary Bile Acid Metabolism	31912	LC/MS Neg	100001064	5357.1	432.312	474-74-8	115245	C15557	HMDB00698	59536	105743	59536	59536	207079	2117142	757048	263018	779884	357271	225430	698636	313607	76662	406492	381910	1231924	341925	1.0238e+06	59536	59536	689567	59536	771230	440909	1073602	1431963	930882	394377	190409	656924	78705	1118112	149018	59536	258895	88311
2198	oleoyl-oleoyl-glycerol (18:1/18:1) [1]*	Lipid	Diacylglycerol	54945	LC/MS Pos Late	100010918	3571	638.572				HMDB07218	471994	223384	874040	756538	485233	819701	799149	1164843	223384	223384	1.04392e+06	2813601	342277	1063627	756108	223384	500375	842510	973060	223384	2.00794e+06	1591219	1356703	2817915	1646742	1713641	223384	1670771	1541017	615971	1.04408e+06	1988047	1171590	1.03468e+06	223384	223384	223384
2188	palmitoleoyl-linoleoyl-glycerol (16:1/18:2) [1]*	Lipid	Diacylglycerol	54967	LC/MS Pos Late	100010930	2664	608.525				HMDB07132	263716	133419	581392	440544	66755	973205	215999	1.03098e+06	457521	1162692	614759	751901	193503	1020616	359027	139863	66755	484125	66755	159966	1603933	1029122	499187	1059185	406675	538278	408338	1439408	781696	143106	549424	1056977	66755	1348391	66755	66755	66755
1246	suberate (octanedioate)	Lipid	Fatty Acid, Dicarboxylate	15730	LC/MS Neg	100000016	804.3	173.082	505-48-6	10457	C08278	HMDB00893	545403	77037	157277	194709	77037	77037	211942	106181	279889	77037	186770	315620	346129	77037	360181	92238	128942	183511	864326	454331	126200	241015	77037	464802	109491	338281	77037	185444	435559	270379	467500	106018	137931	199723	418375	77037	292541
1351	3,4-methyleneheptanoylcarnitine	Lipid	Fatty Acid Metabolism(Acyl Carnitine)	52929	LC/MS Neg	100009234	4096	346.187					158759	83410	61274	55708	96480	53494	21068	130052	87099	67527	107058	153738	30588	65580	106529	262080	92916	21068	92377	21068	126695	49011	61942	173170	21068	21068	21068	66115	21068	41647	26545	49956	21068	110957	73549	28472	21068
2412	4-cholesten-3-one	Lipid	Sterol	38125	LC/MS Pos Late	100002227	2520	385.346	601-57-0	91477	C00599	HMDB00921	392778	412081	182881	345833	140408	397108	261104	325408	500984	612021	140408	269978	140408	446633	201456	241638	281184	249909	395475	476867	388898	298661	140408	483927	387934	679328	441106	273668	385915	140408	320962	463520	185948	525173	358055	140408	140408
2465	5alpha-pregnan-3(alpha or beta),20beta-diol disulfate	Lipid	Progestin Steroids	46172	LC/MS Neg	100002015	4310	239.085		5127902			28034	644512	120396	408493	137771	47449	112791	123168	88834	31141	150424	22714	58411	64016	1155874	160049	78631	101614	22714	9605293	22714	159142	254279	78955	37638	6408346	502910	411696	158357	543885	48079	75169	22714	159033	98286	243826	202166
1150	docosatrienoate (22:3n3)	Lipid	Polyunsaturated Fatty Acid (n3 and n6)	32417	LC/MS Neg	100001195	5823	333.28	59708-86-0	5312556	C16534	HMDB02823	1339017	951342	1907975	1940224	1119654	820119	940638	854669	344972	866197	1102572	983255	1277225	1023089	1061476	2361052	344972	982605	344972	2675521	774452	344972	1716639	1616656	2199830	1145817	988135	969649	682679	886434	1818208	1113010	751990	1996893	2327927	344972	760675
2248	N-palmitoyl-sphingadienine (d18:2/16:0)*	Lipid	Sphingolipid Metabolism	57416	LC/MS Pos Late	100015609	2490	536.504					292900	245009	246501	165938	402337	431551	205670	281827	121579	280864	205103	197557	68349	471143	239791	341454	211002	68349	405853	498722	336382	122420	469476	247465	371487	68349	68349	68349	258359	68349	388552	155742	356277	519157	339476	68349	95991
1549	N-palmitoyltaurine	Lipid	Endocannabinoid	39835	LC/MS Neg	100003239	5560	362.237	83982-06-3				335443	199051	353394	58127	58127	271807	79385	345418	228768	230898	105867	174074	226777	218619	191779	271976	58127	157250	139893	58127	58127	142514	236860	528635	211627	274869	126014	174892	151345	58127	325185	160288	223881	293358	58127	58127	173137
1786	1,2-dilinoleoyl-GPE (18:2/18:2)*	Lipid	Phosphatidylethanolamine (PE)	53174	LC/MS Pos Late	100009217	2083	740.522		9546812		HMDB09093	1132841	460310	906982	1936091	919506	232354	800834	232354	979174	1086665	232354	835141	2260216	232354	1797771	758834	2337491	1079754	2827288	729365	993263	874149	507105	3320869	3396788	232354	789042	1402950	711095	737162	760691	232354	497412	1462631	232354	837500	762388
2401	3beta,7alpha-dihydroxy-5-cholestenoate	Lipid	Sterol	36803	LC/MS Neg	100001611	5275	431.317	115538-84-6	3081084	C17335		2917614	1690079	4842856	3637620	2872992	1761656	1087237	1151522	761566	2747045	3979417	3093718	1403584	573835	3643170	3324201	573835	1047784	573835	3005315	766381	1378880	1120784	3391974	1356258	975812	2714982	2991018	788367	3799573	573835	2125109	573835	1618152	573835	2899749	3764193
2544	5alpha-androstan-3beta,17beta-diol monosulfate (2)	Lipid	Androgenic Steroids	37192	LC/MS Neg	100002024	4685	371.19					62925	41949	28280	163749	71878	137880	157256	158771	126595	57158	79052	58154	38322	35915	95632	255404	52921	61159	83038	28280	28280	152438	107126	28280	71469	271212	172867	105910	63842	246093	100833	76497	42424	144632	61936	117449	213639
2613	glycohyocholate	Lipid	Secondary Bile Acid Metabolism	42574	LC/MS Neg	100004083	5020	464.302					80868	26033	240924	343618	142386	86390	188548	85593	69245	46471	149102	69673	611765	151741	169186	152745	125708	58710	149653	405459	171354	116589	59874	171350	144252	414157	26033	137554	135608	167787	162532	33269	585720	26033	114252	636945	26033
2548	5alpha-androstan-3beta,17alpha-diol disulfate	Lipid	Androgenic Steroids	37187	LC/MS Neg	100002021	4215	225.07					99705	208641	23945	204586	99211	105367	141504	148263	277036	241159	74169	67459	30593	23945	99746	519377	114589	192205	1342817	23945	23945	601602	279515	67374	159318	724849	793831	534048	82736	678673	135297	148459	172368	223713	40058	222996	534337
2217	linoleoyl-arachidonoyl-glycerol (18:2/20:4) [2]*	Lipid	Diacylglycerol	54956	LC/MS Pos Late	100010923	2624	658.541				HMDB07257	1233625	96958	582479	571250	206035	648699	309803	858513	488518	651198	765577	951524	669026	568347	471564	871867	825779	423685	96958	210380	1.0157e+06	1096095	387437	469372	477689	761418	474464	745154	800356	688542	96958	1011648	817923	96958	192482	171014	534354
2434	pregnenolone sulfate	Lipid	Pregnenolone Steroids	38170	LC/MS Neg	100002129	5100	395.19	1247-64-9	105074		HMDB00774	435247	407224	842012	927127	200485	981609	1101017	492100	884694	363207	1323897	200485	585252	1501997	1.80186e+06	1045975	826550	493349	495098	200485	200485	1699924	459240	267078	621346	6674314	1341379	1675495	709642	2038801	1941831	361075	1637481	276860	366258	2778489	2992339
1995	1-oleoyl-GPI (18:1)*	Lipid	Lysophospholipid	36602	LC/MS Neg	100001777	5599	597.305					383954	280439	311062	437447	184058	498684	312424	456528	647111	376058	463884	920772	1206848	773663	553055	157036	1.96671e+06	357766	2430224	919025	1876853	329689	157036	1349908	957646	1004212	318244	1528917	560921	157036	811103	372794	624558	546203	569155	157036	681115
2537	5alpha-androstan-3alpha,17beta-diol monosulfate (1)	Lipid	Androgenic Steroids	37186	LC/MS Neg	100002018	4925	371.19					142645	168610	37633	606585	196306	240172	264979	369641	327906	162590	149082	116675	66287	119931	237881	737903	93132	88062	290885	24023	24023	342811	228310	24023	162830	462651	363197	286910	195525	590169	209675	188337	75863	486515	225185	245032	463764
2415	campesterol	Lipid	Sterol	33997	LC/MS Pos Late	100001269	2873	383.367	474-62-4	173183	C01789	HMDB02869	1700250	673692	606389	743755	650405	503436	96957	96957	601532	776089	433929	355988	898705	880117	930651	727159	227973	96957	752524	2372689	532576	491498	96957	1101414	607736	207146	348174	473263	588223	559336	933405	1251565	462279	893540	973774	418150	814638
1318	hexanoylglycine	Lipid	Fatty Acid Metabolism(Acyl Glycine)	35436	LC/MS Neg	100001527	2900	172.098	24003-67-6	99463		HMDB00701	104782	44505	45655	53261	325561	97451	26518	96531	82042	49711	36762	26518	60556	46970	62241	89373	63933	27755	155277	159707	88828	60899	224209	26518	338390	185888	93324	26518	99751	157863	372205	138454	44250	73584	383079	33012	40683
1428	14-HDoHE/17-HDoHE	Lipid	Fatty Acid, Monohydroxy	53034	LC/MS Neg	100009278	5296	343.228					652352	406363	767236	285132	499021	422396	980296	295659	619344	912403	471508	1.0296e+06	720760	1544357	438689	1553072	103857	172993	46566.5	916886	731850	232881	1001727	2147552	1169665	3193325	737290	1175929	259301	492925	1745755	509175	273406	579155	2951964	46566.5	522189
1855	1-palmitoyl-2-oleoyl-GPI (16:0/18:1)*	Lipid	Phosphatidylinositol (PI)	52669	LC/MS Polar	100009066	893	835.534				HMDB09783	530972	467997	683696	1264717	662776	481817	513320	818038	557245	690669	423842	731100	675287	583088	489621	226504	657027	609274	799136	786672	226504	441266	432463	974189	633344	480390	286471	796180	563304	419964	556387	352508	356006	1255700	514228	323541	785374
1990	1-palmitoyl-GPI (16:0)	Lipid	Lysophospholipid	35305	LC/MS Neg	100001655	5564	571.289				HMDB61695	458978	181519	453903	161502	156097	535995	348104	481281	397932	421885	402783	630047	355678	486791	311559	94330	839721	224500	842499	459899	736135	267342	189705	423534	144061	642640	211684	726638	256538	125976	303869	249304	105972	453330	304490	94330	246933
1408	3-hydroxysebacate	Lipid	Fatty Acid, Monohydroxy	31943	LC/MS Neg	100001145	1282	217.108	73141-46-5	3017884		HMDB00350	1.01615e+06	90051	79723	87682	403164	183886	96923	111582	31664	31664	352204	115382	377772	31664	103986	182170	203435	121026	1.00273e+06	136125	202279	31664	189234	328324	219855	594448	171502	415715	101792	134657	1384586	248552	196294	390467	1150231	76826	91164
2456	5alpha-pregnan-3beta,20beta-diol monosulfate (1)	Lipid	Progestin Steroids	37196	LC/MS Neg	100002009	5180	399.221					123878	1386570	189573	446567	213174	130020	248374	171725	168986	136864	435686	45318	120812	141974	1436461	286667	212378	91091	191027	28591324	45318	259725	587166	162862	95822	11564569	527052	340107	228910	718993	369621	104710	207892	283298	160181	418564	385325
2527	androstenediol (3alpha, 17alpha) monosulfate (2)	Lipid	Androgenic Steroids	37207	LC/MS Neg	100002026	4712	369.174					109980	132333	439653	229860	44079	232275	327392	218514	179710	103897	353091	52791	76362	125767	440637	205339	103191	185308	269910	44079	44079	361008	258567	144526	89468	51919	188772	178211	96845	347076	522564	74281	214949	235345	63470	603152	511803
2413	beta-sitosterol	Lipid	Sterol	27414	LC/MS Pos Late	100001033	3054	397.383	83-46-5	222284	C01753	HMDB00852	1100840	547894	274646	511276	289146	499238	111525	255767	234823	453500	97389	139013	407930	704632	563396	471626	310136	97389	677233	1368175	681763	376628	97389	680988	565968	252535	250779	334670	463649	492626	708512	767627	451990	538152	744198	379846	479276
2358	glycosyl-N-(2-hydroxynervonoyl)-sphingosine (d18:1/24:1(2OH))*	Lipid	Ceramides	57444	LC/MS Pos Late	100015752	3839	826.677					622601	1091197	1260242	162813	982796	1432957	1646371	2425758	1.03325e+06	1166235	679938	574773	84931	583883	1057804	1466663	692712	1119620	1016999	742873	1694537	1300583	1553553	1795807	573470	990626	2406909	1300267	376846	550752	3105945	1561546	1.03359e+06	1550398	528004	84931	432089
2249	N-behenoyl-sphingadienine (d18:2/22:0)*	Lipid	Sphingolipid Metabolism	57372	LC/MS Pos Late	100015624	3911	620.598					3680849	898271	1.93146e+06	1608747	151611	3775998	1183544	3370901	1854459	3.9574e+06	1424726	928979	1647353	3030743	496413	151611	469746	2669958	1890108	376459	3070043	2628676	151611	3005558	1846553	1628299	2346733	1897012	1795882	984273	2893510	3.99787e+06	151611	1171850	377679	1.08728e+06	1977242
2184	palmitoyl-linoleoyl-glycerol (16:0/18:2) [2]*	Lipid	Diacylglycerol	52634	LC/MS Pos Late	100009055	3197	610.541				HMDB07103	549136	163470	1178894	727974	353304	704334	918689	1291658	1271420	1582841	1458139	2160547	1139784	799024	1200564	674423	167159	845274	309601	163470	1435087	1419587	1059227	1700042	392732	793089	407329	2047897	612740	515244	737487	1569629	271046	1506284	163470	340504	163470
1903	1-arachidonoyl-GPA (20:4)	Lipid	Lysophospholipid	46325	LC/MS Neg	100004442	5499	457.236	799268-65-8				558259	312925	183744	108005	51781	357748	270226	259816	364521	306981	249473	411850	520398	343467	396287	257176	430246	138905	279043	197750	453524	297362	285628	646811	210973	379633	150284	900169	255230	491324	633079	295386	320351	107145	51781	159776	325931
1913	2-palmitoleoyl-GPC (16:1)*	Lipid	Lysophospholipid	47118	LC/MS Neg	100001561	5720	568.326				HMDB10383	460189	217824	489921	734270	253901	444159	547596	283427	377127	602572	385829	523155	441846	533877	405560	162776	309542	438707	508966	613122	498449	462552	575918	666824	511754	102213	505439	699049	519387	512029	646227	102213	231800	373912	661102	186823	459524
2552	andro steroid monosulfate (1)*	Lipid	Androgenic Steroids	32827	LC/MS Neg	100002152	3871	383.153			C04555	HMDB02759	110289	42593	696773	134370	17141	231082	264488	104994	133171	57190	242138	17141	108957	158541	263421	143472	155121	482221	204664	17141	23746	190814	267876	93523	95693	244999	152042	194007	115709	291435	251867	100602	133602	108836	57490	855063	554429
1391	arachidonoylcholine	Lipid	Fatty Acid Metabolism (Acyl Choline)	53261	LC/MS Pos Late	100009332	1390	390.337					1790560	476677	113228	294211	355879	1587741	489821	456998	532490	460389	1290514	598231	102714	1415499	245056	274379	915114	152938	1040270	714680	1033093	303898	207379	187475	81926	845201	817684	311647	569696	344578	123504	437872	299690	179474	362199	81926	284290
1355	arachidoylcarnitine (C20)*	Lipid	Fatty Acid Metabolism(Acyl Carnitine)	57513	LC/MS Pos Late	100015833	1512	456.405				HMDB06460	545468	322297	211435	263382	391531	446971	188687	208135	135068	336205	248539	300065	314569	746177	265508	374568	489564	356128	660002	502978	353375	135068	326355	579424	419271	423249	135068	245127	238481	240548	542142	243053	356246	375110	512334	252342	216304
2348	ceramide (d18:1/14:0, d16:1/16:0)*	Lipid	Ceramides	57432	LC/MS Pos Late	100015735	2477	510.488					335209	422640	252679	145233	337176	417377	187187	237942	195649	305603	227434	257372	224989	723327	494197	240194	367118	342187	625478	729163	270638	226375	433717	467371	238137	299461	237813	173730	170635	135424	492078	286519	93831	582967	370896	93831	188385
2350	ceramide (d18:1/20:0, d16:1/22:0, d20:1/18:0)*	Lipid	Ceramides	57440	LC/MS Pos Late	100015755	3920	594.582					4165100	3697316	472362	3188112	3675341	4536089	512323	4236432	3490081	4.12667e+06	2371253	2.04319e+06	3007113	3897498	3.45398e+06	2536743	2115239	3616034	3666495	645135	4551470	3162191	3526616	6384866	2710313	2433317	4018836	3806763	2821529	314906	3.94278e+06	4386474	314906	4513577	314906	2122586	2739398
2489	cortisol	Lipid	Corticosteroids	1712	LC/MS Neg	356	4713.2	361.202	50-23-7	5754	C00735	HMDB00063	1005062	1191816	606083	2.01495e+06	872468	985574	753371	614535	507526	699356	1100777	828496	1.00477e+06	1699003	1921886	1466866	887502	850125	1244083	250332	250332	1.46326e+06	1078714	968220	1060082	775197	1210215	3872977	965578	972886	698493	1015035	1502054	753047	1054557	1410002	1772642
2491	cortisone	Lipid	Corticosteroids	1769	LC/MS Neg	273	4575	359.186	53-06-5	222786	C00762	HMDB02802	314873	473473	312204	702522	275068	423516	286701	210366	288867	374431	613539	305700	434186	554746	455785	492325	458717	442188	454819	143725	143725	476966	479227	305153	531095	344197	399872	606589	330658	455747	426736	477089	577995	303584	488581	517088	665690
2517	etiocholanolone glucuronide	Lipid	Androgenic Steroids	47112	LC/MS Neg	100005403	4915	465.249	3602-09-03	270605		HMDB04484	521520	223446	147275	593013	119905	416779	589684	220571	559529	304474	622767	90736	127114	294820	1.02435e+06	635427	591555	399402	925617	90736	92206	690672	202684	90736	200040	2846166	716685	519005	245613	739886	997273	247837	706861	335279	244313	317305	1109872
2215	oleoyl-arachidonoyl-glycerol (18:1/20:4) [2]*	Lipid	Diacylglycerol	54961	LC/MS Pos Late	100010937	2990	660.556				HMDB07228	1204249	402424	714303	526914	160143	937352	679876	956666	502360	911802	738237	2320402	754028	1131662	674491	718508	765510	692989	388300	265250	1328944	1258367	475845	1396018	610115	996769	569954	1265083	1199174	759999	568045	2202781	1057459	424885	358143	160143	476355
2576	taurocholate	Lipid	Primary Bile Acid Metabolism	18497	LC/MS Neg	1648	5150	514.284	145-42-6	6675	C05122	HMDB00036	42516	202199	409829	764796	243587	744656	206189	146305	551306	57449	125982	722696	473079	162769	768196	466490	167610	237895	190461	87140	875659	465804	105397	3049075	597180	1534202	323713	1391296	462637	226778	845312	42516	498116	44938	886224	3059384	42516
2594	taurodeoxycholate	Lipid	Secondary Bile Acid Metabolism	12261	LC/MS Neg	1668	5257.4	498.289	207737-97-1	2733768	C05463	HMDB00896	57837	1093323	929509	1408342	1339315	4121037	1245166	571516	2067181	1280495	1506868	2536157	2222919	549819	854740	1085077	2861276	690478	2201492	57837	5675571	1708593	460263	4536172	1140206	3791086	3164879	16502664	3392527	714959	7169552	117142	3302207	157551	57837	2435783	217633
1989	1-linoleoyl-GPG (18:2)*	Lipid	Lysophospholipid	54885	LC/MS Neg	100009227	5516	507.273					296015	148403	370631	183819	112780	230734	225997	247079	446682	276958	360834	338993	635655	334104	265279	218384	298856	161026	284248	295350	150271	187949	264148	559667	363499	242412	188347	391614	157300	213270	244005	187019	134833	230023	102502	126458	157933
1650	1-palmitoyl-2-alpha-linolenoyl-GPC (16:0/18:3n3)*	Lipid	Phosphatidylcholine (PC)	52684	LC/MS Pos Late	100009076	2034	756.554				HMDB07975	72085224	77031216	38376356	94417576	80174160	30563468	34857924	59240636	45181668	76155168	28594548	56878444	38639532	89594864	47897032	49687792	82951560	51423984	119919808	160683120	78411128	44749312	44811916	81534384	24614722	29521648	34447392	118655336	34807736	43792124	61252156	42935888	41883612	93348920	81037720	32910400	57899280
1833	1-stearoyl-2-arachidonoyl-GPS (18:0/20:4)	Lipid	Phosphatidylserine (PS)	52235	LC/MS Pos Late	100001872	2565	812.544				HMDB12383	58193904	78902480	42312832	58414896	59983100	47909448	25264332	53279448	48657452	49845556	36427736	44408800	65163708	26547936	83486824	53782576	44140208	42399476	35040576	62670560	5923241	53372068	63098060	69449824	36016528	30377528	68729176	38555184	36119688	46606136	46272328	33793752	47243376	54867352	35030152	56302400	53199124
1870	1-stearoyl-2-oleoyl-GPI (18:0/18:1)*	Lipid	Phosphatidylinositol (PI)	52726	LC/MS Pos Late	100009181	3711	882.607					3332851	2.03003e+06	1826252	6655806	987584	1947133	1089149	955612	1617524	2302473	1351910	1898397	2578303	4741223	1719101	985136	1587192	1574099	5502530	4.18132e+06	1860082	3385756	955612	4967747	3445433	2081359	1.01495e+06	4505951	2846620	1196619	3448039	1953228	2910372	2333678	1967607	1289455	2822358
2444	21-hydroxypregnenolone disulfate	Lipid	Pregnenolone Steroids	46115	LC/MS Neg	100001999	3935	245.067	1164-98-3	134595			891360	506999	1.22824e+06	1323353	215518	838033	1528325	666625	960429	389711	1602005	168019	783609	1145223	1712902	1335728	802037	1184706	907794	56737	130000	1332054	1061616	563523	635545	2563558	1116127	1236306	754477	2528351	1857697	973721	1351955	714186	883638	1989737	2704503
1295	2-aminooctanoate	Lipid	Fatty Acid, Amino	43343	LC/MS Pos Late	100004227	750	160.133	644-90-6	69522		HMDB00991	321511	608209	272280	682142	142923	138287	81379	321071	222515	196117	283357	81379	117385	500538	393931	444740	399365	450496	784084	219685	193626	465924	239267	500662	558874	347550	680100	342065	437832	217808	468934	965218	131654	439318	372704	873079	429064
2521	androstenediol (3beta,17beta) monosulfate (2)	Lipid	Androgenic Steroids	37210	LC/MS Neg	100002029	4500	369.174					496263	216394	533702	2034256	224213	637626	666634	359317	626801	92337	467219	133996	319583	436806	736654	1312602	152060	915912	630919	92337	246278	630544	462251	115138	265208	519939	359500	741459	389100	1117438	275318	386571	220913	658564	634556	627512	1480028
2347	ceramide (d16:1/24:1, d18:1/22:1)*	Lipid	Ceramides	57437	LC/MS Pos Late	100015727	3850	620.598					854851	1065855	581808	708317	1006295	1142440	787820	879778	685659	1285199	719068	541200	778184	642463	1139179	165356	138965	654806	993065	965735	2049346	969071	38242	2312707	707520	808420	1147641	873549	816692	430585	797047	886162	196127	1477898	1.02124e+06	157559	629472
2591	deoxycholate	Lipid	Secondary Bile Acid Metabolism	1114	LC/MS Neg	302	5294	391.285	83-44-3	222528	C04483	HMDB00626	6346486	4749565	16833046	11486904	8626650	5027299	11293558	4557738	8186224	10597952	9999894	16954824	8921838	13052242	5778305	4871821	16879584	8698161	40657808	4316272	2826885	6504519	5705375	8714410	5954442	6215905	20116332	30214714	4751124	7882419	7581364	10481784	2533332	6654433	1877200	3513530	8976400
1360	dihomo-linoleoylcarnitine (C20:2)*	Lipid	Fatty Acid Metabolism(Acyl Carnitine)	57520	LC/MS Pos Late	100015839	1436	452.373					775472	268862	569763	500603	355388	721528	491722	416820	447789	774838	672751	339363	1082499	87993	250498	846864	155282	726626	193555	513323	788998	334076	374836	579146	574982	155221	233275	251884	331348	433474	248264	361552	340061	443113	821209	260714	131286
2136	glycerophosphoglycerol	Lipid	Glycerolipid Metabolism	48857	LC/MS Polar	100001619	2430	245.043		439964	C03274		55767	281340	115160	209567	477662	645887	119105	242985	198978	172490	88947	137203	116285	107152	193220	594892	206942	113664	572364	174167	229295	148427	85996	221341	268773	432633	111143	163523	338894	124415	77109	164084	60514	162429	184624	113440	167592
2593	glycodeoxycholate	Lipid	Secondary Bile Acid Metabolism	18477	LC/MS Neg	100000436	5281	448.307	360-65-6	3035026	C05464	HMDB00631	1118498	3536896	7961906	11595422	11347527	10425552	9311930	5988912	12151672	7231384	14088989	15217064	17683324	4037288	6179210	4024273	37216752	3241020	15857837	947587	12479989	15518390	2434331	27615884	8945223	9349595	18704448	34322544	5.70093e+06	4103718	20143108	1230305	8127510	1123405	464831	4889956	3553746
2627	glycodeoxycholate sulfate	Lipid	Secondary Bile Acid Metabolism	52975	LC/MS Neg	100006642	4875	263.628					234021	998859	488070	2267021	1550620	667382	979934	1580645	2096889	1877952	2427098	1512186	15348967	1048639	656625	551754	4.08978e+06	1196387	692609	507726	1154240	1.51627e+06	575983	2.02434e+06	1473676	1.6451e+06	1265201	5422287	1152075	1148815	1644258	1096030	3001097	112477	82981	694577	763126
1313	hexanoylglutamine	Lipid	Fatty Acid Metabolism (Acyl Glutamine)	54907	LC/MS Neg	100001733	2780	243.135					478800	104481	108686	61349	391074	365668	28160	331511	35789	44635	173623	85034	321002	44488	196360	262227	116320	63180	265118	429786	167328	175540	307205	712052	304821	400244	109099	64926	255587	391046	791057	130221	153713	441674	881939	147300	49295
2612	hyocholate	Lipid	Secondary Bile Acid Metabolism	34093	LC/MS Neg	100001279	5046	407.28	547-75-1	92805	C17649	HMDB00760	303660	111007	481116	231967	113877	98567	170820	281548	101619	149799	234453	153747	115842	124813	263581	172739	38478	230288	666826	467793	89398	125874	132566	431349	185971	90344	134990	427314	118764	388105	111591	228259	46897	198259	126033	213338	134435
2206	linoleoyl-linoleoyl-glycerol (18:2/18:2) [1]*	Lipid	Diacylglycerol	54968	LC/MS Pos Late	100010941	2689	634.541				HMDB07248	3779636	1331812	4013442	4322498	1359343	3.87934e+06	1851075	5661338	4028630	4743913	6676939	4256126	3502091	5334965	4775740	3999925	3489747	2102718	1399572	583465	8.08098e+06	4863730	3.7317e+06	5305738	4380001	3626572	1390548	6023769	2792372	1.79979e+06	1717924	6521955	779457	5936696	583465	1221733	625163
1322	N-palmitoylglycine	Lipid	Fatty Acid Metabolism(Acyl Glycine)	42092	LC/MS Neg	100003686	5580	312.254	2441-41-0	151008		HMDB13034	501637	222647	367266	330112	362354	107461	145122	241177	224661	219908	342900	183943	208771	307116	158977	254748	210455	194932	248668	350154	187434	189576	1045006	243300	437371	338229	212926	294500	275678	120141	805046	300215	199069	308256	531027	109067	203335
2183	palmitoyl-linoleoyl-glycerol (16:0/18:2) [1]*	Lipid	Diacylglycerol	52633	LC/MS Pos Late	100009052	3080	610.541		9543695		HMDB07103	838316	190885	943574	918441	411749	954025	651886	1449362	1178950	1641581	1307450	2335126	1053774	772352	1148936	785548	410949	762443	391853	205496	1483206	1288174	1011052	1235607	615045	832204	463563	2134600	702138	564059	763564	1094312	303393	1688064	163571	226226	216959
2467	pregnanediol-3-glucuronide	Lipid	Progestin Steroids	40708	LC/MS Neg	100003470	5145	495.296	1852-49-9	123796		HMDB10318	272080	1331780	163465	341586	124224	239072	263293	159693	321261	236019	569733	50618	77922	283925	1826080	336219	205690	217423	454364	18163840	105533	381249	459928	126732	102095	7323931	735913	443973	191690	508636	1094899	193068	492803	207098	168370	254981	241533
1310	propionylglycine	Lipid	Fatty Acid Metabolism (also BCAA Metabolism)	31932	LC/MS Neg	100001150	960	130.051	21709-90-0	98681		HMDB00783	106935	104931	143215	142156	553203	245004	436980	283974	299015	483194	87305	122307	194703	402057	80171	241419	616271	235416	193201	329414	441558	203644	409037	54967	582967	642824	439617	119493	264349	279922	288317	223806	564428	124075	54967	212416	183916
2579	taurochenodeoxycholate	Lipid	Primary Bile Acid Metabolism	18494	LC/MS Neg	1629	5250	498.289	6009-98-9	387316	C05465	HMDB00951	325693	771578	1229404	1514412	577084	3089505	1217706	1290520	972184	268311	482257	2468658	554103	256231	2598735	4285636	405118	641804	1937560	659408	3496116	805276	743604	6612075	1.76995e+06	3512637	1294612	5564440	2023715	1286110	4617446	77917	1965044	160076	2349067	8735740	89650
2601	taurolithocholate 3-sulfate	Lipid	Secondary Bile Acid Metabolism	36850	LC/MS Neg	100001658	5026.7	280.622	64936-83-0	440071	C03642	HMDB02580	34004	1743298	244901	819837	711334	2452636	785581	1219751	1673680	2678545	1.98264e+06	1.01373e+06	4764182	452416	543780	3751859	1101420	1090045	845258	63494	1.69764e+06	1159866	455479	1274775	1090539	7434200	1.62479e+06	4881374	3.54901e+06	1.00598e+06	4760744	1111547	7970667	339386	34004	2270808	407776
2129	1-(1-enyl-oleoyl)-2-linoleoyl-GPE (P-18:1/18:2)*	Lipid	Lysoplasmalogen	54999	LC/MS Pos Late	100009003	2324	726.543					2936807	3192639	2748490	3119088	2.02995e+06	1884270	2385930	1.83826e+06	3770611	3477665	4030903	2380726	5683031	3172566	1.92294e+06	5100996	1.58751e+06	1.70753e+06	3.10874e+06	2189890	2203598	2.44613e+06	1483882	4325675	1.93778e+06	2060483	3.81724e+06	2261263	2541067	2414695	1052334	2821619	3085865	4444292	1.20486e+06	2867759	3478583
2125	1-(1-enyl-oleoyl)-GPE (P-18:1)*	Lipid	Lysoplasmalogen	44621	LC/MS Pos Late	100005372	1566	464.314					3374960	3642733	3.89782e+06	2968203	3211782	2895138	3568299	2693986	4369416	3491017	2533496	3171869	4451528	3531516	3148994	4427660	1750696	3.36491e+06	1192706	3.33678e+06	4073033	3808124	2912630	5169045	3710032	2.95638e+06	3424993	2572643	2643287	2540502	3816498	2431921	3.97281e+06	3448758	3258601	2369467	2654221
2106	1-(1-enyl-palmitoyl)-2-arachidonoyl-GPC (P-16:0/20:4)*	Lipid	Plasmalogen	52689	LC/MS Pos Late	100009014	2154	766.575				HMDB11220	77043072	63307576	29696918	38461792	56749968	75059760	33877696	70552912	40076912	41387128	56357400	50385712	70448496	60545104	46808716	77960872	37822900	50462568	48527432	63292388	70298664	45136648	41234264	54428636	28297182	51867464	49368884	37041888	68012576	62386640	48373268	46312144	68741280	48219660	65966024	47078992	37028520
2098	1-(1-enyl-palmitoyl)-2-arachidonoyl-GPE (P-16:0/20:4)*	Lipid	Plasmalogen	52673	LC/MS Pos Late	100009002	2270	724.528				HMDB11352	68175272	84218056	55896004	64258584	80067712	66260496	77877136	91108976	74451152	60628500	68968632	70069848	84696432	45398880	71675096	97435248	38880664	59380244	48360304	65560420	82785160	49220716	55614228	81223920	36291428	49439496	64547220	45977504	62986892	64741432	48755804	43159676	99944880	91876992	54629640	48102476	59290192
2107	1-(1-enyl-palmitoyl)-2-linoleoyl-GPC (P-16:0/18:2)*	Lipid	Plasmalogen	52682	LC/MS Pos Late	100009009	2226	742.575				HMDB11211	77378416	88513024	38184684	66603472	61488020	79529872	30918914	60283884	53829936	56496320	55251460	22995070	82223992	72440600	46819292	69497872	50100120	49111080	80899952	119900872	79049192	34858292	33243986	75388104	59546812	59216552	59769604	59809420	58016908	52337984	64642688	38957488	34310632	77685264	72518040	48411132	38958440
2095	1-(1-enyl-palmitoyl)-2-linoleoyl-GPE (P-16:0/18:2)*	Lipid	Plasmalogen	52677	LC/MS Pos Late	100009069	2351	700.528				HMDB11343	6802722	7884341	6351951	8210463	6720774	4565619	6797892	7.35763e+06	8709344	8169045	8510308	4990388	13989896	6965648	6.72987e+06	10625754	4069175	5824168	6.8084e+06	7191648	7278758	3787986	3729545	11451103	3.80883e+06	4806995	7760494	5379306	4644583	5623509	7245906	4911234	6548088	12289731	3161628	6297246	7108959
2100	1-(1-enyl-palmitoyl)-2-oleoyl-GPC (P-16:0/18:1)*	Lipid	Plasmalogen	52478	LC/MS Pos Late	100009007	2443	744.59					23990512	25988548	12491924	18246028	27785952	32895918	15312432	17759924	17633060	14791228	16855316	11998378	20366462	20746444	14395773	22177656	22550820	16107909	32730024	36670576	25813002	17212760	17105726	24706840	29127144	29631788	23079108	15915941	30258866	23171260	27036442	14540349	25833636	19765932	53450732	15124489	19065614
2094	1-(1-enyl-palmitoyl)-2-oleoyl-GPE (P-16:0/18:1)*	Lipid	Plasmalogen	52477	LC/MS Pos Late	100009005	2600	702.543				HMDB11342	5580832	7701291	4437999	6811528	7.77467e+06	5.7854e+06	5725769	7261847	7706288	6608748	6569070	6.03777e+06	8581583	6.52275e+06	6847656	7.63229e+06	4457399	6924008	5353457	8116973	8260425	4643395	5940672	17379936	5589013	5892205	7.11835e+06	5069388	6672212	6269165	6015387	4624623	10411707	8634906	5818363	4481721	6773057
2097	1-(1-enyl-palmitoyl)-2-palmitoleoyl-GPC (P-16:0/16:1)*	Lipid	Plasmalogen	52713	LC/MS Pos Late	100009160	2218	716.559				HMDB11207	2233951	2837925	1600961	1609216	2506611	2885435	1739069	2480456	2145002	1607740	1666000	1151575	1755699	2119794	1663131	1946060	2074374	1554709	2194613	5078427	2487610	1685384	1885556	2774411	2994920	2617814	3380016	941004	3360016	2729242	3106743	1111252	1556363	2694257	6470550	1596182	1693045
2096	1-(1-enyl-palmitoyl)-2-palmitoyl-GPC (P-16:0/16:0)*	Lipid	Plasmalogen	52716	LC/MS Pos Late	100009162	2454	718.575		11146967		HMDB11206	18806374	17576636	10812188	10816996	18162400	23660856	10239862	18467908	13154919	11075564	11193193	9106748	16182264	15380790	13830328	17834640	11139728	12480831	17937250	25446722	15789439	11255106	13005819	15834440	15852848	17247616	11979625	8755026	15961399	15145883	22482506	8742006	11424330	15537874	24892516	12103773	11049594
2122	1-(1-enyl-palmitoyl)-GPC (P-16:0)*	Lipid	Lysoplasmalogen	52474	LC/MS Pos Late	100002875	1547	480.345		10917802		HMDB10407	9774048	7093007	5028232	6436687	9000451	11497707	7559527	8992666	7072827	7289998	7325247	6024608	10681387	10454648	6562273	8867205	5897639	9234037	8985797	7.5736e+06	10970917	8025546	7114885	8903787	5989843	8489537	7113219	5443434	8.21769e+06	8585712	7797310	4787656	6246204	6674230	9275881	7.29127e+06	6960815
2123	1-(1-enyl-palmitoyl)-GPE (P-16:0)*	Lipid	Lysoplasmalogen	39270	LC/MS Pos Late	100003000	1558	438.298					6576678	7610736	7184379	5637265	6297478	7053614	7779718	6.73251e+06	8392796	7.30506e+06	4876968	7.77968e+06	9133532	6641544	6585848	8425991	3465015	6616516	2479512	6.40156e+06	9388977	6330650	5484506	10570286	5.88533e+06	4534548	5155916	5225196	4536264	4435023	6741803	3162719	6196447	7.6609e+06	7231609	3.91893e+06	4597523
2110	1-(1-enyl-stearoyl)-2-arachidonoyl-GPE (P-18:0/20:4)*	Lipid	Plasmalogen	52475	LC/MS Pos Late	100008999	2511	752.559		9547058		HMDB05779	153565072	185485728	99908536	120906104	164999248	127513384	112846768	171927424	123992464	123638944	131433616	125514624	151868832	109994320	144417552	169227904	98018680	130093608	116018128	154916480	153291104	100561912	124821472	165828288	76760848	105311392	121782080	107650560	127445584	121884448	106083568	111045432	179485680	139941152	115654256	128010576	108628104
2103	1-(1-enyl-stearoyl)-2-linoleoyl-GPE (P-18:0/18:2)*	Lipid	Plasmalogen	52748	LC/MS Pos Late	100009225	2633	728.559				HMDB11376	32336072	29763406	21638770	29678620	31997468	18799546	14384353	26609000	27403172	31886702	26560670	14285733	41289372	30600758	20978492	27012656	18947132	23490104	32758296	37219760	31426858	14798022	13342454	55705152	22107400	21198074	25068514	28613102	20472188	18553512	33600736	19970408	27979496	42123784	17131268	23447294	25870994
2102	1-(1-enyl-stearoyl)-2-oleoyl-GPE (P-18:0/18:1)	Lipid	Plasmalogen	52614	LC/MS Pos Late	100008919	2950	730.575	144371-68-6			HMDB11375	5779031	7158611	3865226	6506708	7963538	4821371	4469777	6358517	5503112	5305874	6359021	5143944	7917234	6673033	6.37568e+06	6258013	4758345	7386618	6052855	7636304	7.92476e+06	3993093	5387895	19375660	5257181	6076890	5899901	5259923	6436460	5823752	6.56356e+06	5252139	10858515	7403690	6.16787e+06	4881230	6.0212e+06
2127	1-(1-enyl-stearoyl)-GPE (P-18:0)*	Lipid	Lysoplasmalogen	39271	LC/MS Pos Late	100003001	1649	466.329					7856274	9024649	6.96018e+06	5854364	7493103	7126468	7.76278e+06	7.19852e+06	8133082	7603767	5580425	6869466	9524397	9239956	8055856	9046420	5102222	6.96225e+06	4421320	7670737	8984477	7239225	6287635	14065773	6.52041e+06	5943462	5864371	6255222	5294469	5105617	8340965	3931212	6859078	8265337	6.39733e+06	5913394	5013894
1720	1,2-dilinoleoyl-GPC (18:2/18:2)	Lipid	Phosphatidylcholine (PC)	52603	LC/MS Pos Late	100008903	2006	782.569	998-06-1	5288075		HMDB08138	173966848	123638352	111724016	240732144	115071784	67166736	80399776	69746320	106602256	144175104	82467496	47999088	97317672	181082976	109946272	100744344	195411520	114738808	253315088	265732480	128625576	105972096	80408952	182890480	233226160	84759984	89587240	161527376	121869168	112665440	104066480	77544448	84487776	231659744	73401960	118439776	135839952
1633	1,2-dipalmitoyl-GPC (16:0/16:0)	Lipid	Phosphatidylcholine (PC)	19130	LC/MS Pos Late	100000657	2365	734.569	63-89-8	452110	D03585	HMDB00564	108571200	123626928	91404576	95135384	117274024	128910472	84145136	101541680	95522912	91361696	69800688	88351872	109887904	98740384	110170640	126574192	83497304	95965288	98692904	126765664	115932576	87770808	97866848	109824152	94851736	93070680	93447160	98355856	102368184	103152656	108840736	84704808	88431168	105990352	136751328	72219648	81959736
1113	10-heptadecenoate (17:1n7)	Lipid	Long Chain Fatty Acid	33971	LC/MS Neg	100001278	5555	267.233	29743-97-3	5312435		HMDB60038	81169184	44949896	51173452	29630224	56178456	17444416	7334320	14826281	10954252	18959516	35244104	33343888	25752924	44617512	11231473	38112196	9135240	19978566	19196308	104654952	70553232	7887326	86121480	40360760	46097620	46308920	11340744	20967876	34829904	44548648	132445136	39423988	14081316	42931752	174946432	21045024	9589430
1124	10-nonadecenoate (19:1n9)	Lipid	Long Chain Fatty Acid	33972	LC/MS Neg	100001277	5780	295.264	73033-09-7	5312513		HMDB13622	21581300	14793851	13357820	11230787	14377226	6215129	2797888	5264939	4767501	6.78371e+06	12395714	10768998	10889118	15051430	4224103	15890137	3685133	6626733	12745508	34350568	20013644	3.06583e+06	28779120	13694471	16533430	21637404	4109291	7241246	11503919	13000168	41221268	16247732	4068617	15997807	47501296	5580107	5705165
1100	10-undecenoate (11:1n1)	Lipid	Medium Chain Fatty Acid	32497	LC/MS Neg	100001197	5085.8	183.139	1333-28-4	14891	C13910	HMDB33724	7751882	7660843	3468663	4426213	6953418	6624092	2899813	7.25316e+06	3.37835e+06	2875759	5423362	6205152	2613376	7619045	6.65316e+06	8987032	4653288	4978430	6678856	10315914	5183213	3905062	6.07763e+06	11635430	7273788	11648059	3795813	3508944	3.62132e+06	3646585	17077394	4782836	6051875	10079001	7145391	4213895	3622952
1446	12,13-DiHOME	Lipid	Fatty Acid, Dihydroxy	38395	LC/MS Neg	62	5137	313.238	263399-35-5	10236635	C14829	HMDB04705	1438123	380565	419656	749156	568883	886222	1457553	307724	436277	282710	355366	1413694	492903	340187	718372	177401	432889	300416	694248	1148693	300387	605125	376665	1372681	375985	333326	716919	271009	517190	451874	177797	98753	192981	304402	246424	301459	499647
1425	13-HODE + 9-HODE	Lipid	Fatty Acid, Monohydroxy	37752	LC/MS Neg	100002196	5275	295.228		43013			4887606	3164062	4655191	3697787	2074919	2458041	6014289	1586750	2.00025e+06	1216863	3.58859e+06	7.96838e+06	4122563	2424688	2518844	2183136	1309397	1.97204e+06	4393656	6965378	2486683	968461	3.96578e+06	6528037	7.46254e+06	21577488	6081078	3253385	2192674	3066266	7260102	1001145	2517540	2164404	7.97123e+06	2045060	1.97683e+06
2504	16a-hydroxy DHEA 3-sulfate	Lipid	Androgenic Steroids	38168	LC/MS Neg	100002126	4240	383.153					1132531	824285	16426773	2130267	216874	2257078	2828893	1383714	1536955	636756	3.99131e+06	284474	1640236	1551988	4595472	2225657	1551492	6953506	1949533	83196	346464	2884996	4314199	2537076	1207126	2503829	1721518	3096204	1121870	3093763	2345096	1552053	1464648	2055988	794199	14594150	5304671
1222	17-methylstearate	Lipid	Fatty Acid, Branched	38296	LC/MS Neg	100002356	5993	297.28	2724-59-6	3083779		HMDB37397	4837387	2747754	2626878	2912446	2700476	2108764	1890273	1828915	2329793	2409520	3151161	2447312	3624814	3252809	1920961	2318570	1318742	2254161	3004687	4172069	2721183	1356264	4539006	3747593	2835965	8291136	1717497	3010047	2807852	2951545	8949884	2768038	12969959	2401349	6.21395e+06	2507841	2055454
1938	1-arachidonoyl-GPC (20:4n6)*	Lipid	Lysophospholipid	33228	LC/MS Pos Late	100001551	1460	544.34			C05208	HMDB10395	115515240	54814856	32411404	49545280	71252808	100710320	48850552	61703436	45402484	41908244	65999816	63964724	59068152	82835936	53915444	56563004	68163392	58087032	83234824	68053408	87843744	62751480	56833212	46163272	27292580	55698624	64246688	50247676	70819336	69422432	56542832	62646992	72620000	31892412	93685584	45234864	59187256
1970	1-arachidonoyl-GPE (20:4n6)*	Lipid	Lysophospholipid	35186	LC/MS Pos Late	100001571	1470	502.293		42607465		HMDB11517	14839003	10793752	7052902	8751958	13787813	12392950	8631640	9272954	8295809	7542521	9096164	9488905	12712937	9701016	9926375	9878987	11052479	10103869	13972136	12642637	13398901	9430990	8932670	11407203	7749512	10651641	12116275	7947165	11652058	12612184	10958400	9819046	12566348	8619931	9342548	9127527	8760971
2001	1-arachidonoyl-GPI (20:4)*	Lipid	Lysophospholipid	34214	LC/MS Neg	100001654	5482	619.289				HMDB61690	4032619	2189607	2607506	963306	1668799	2658060	1.73235e+06	3.53882e+06	2611242	1974932	5021905	4822833	3505137	3424975	2745668	1934525	4120170	1369878	5134219	4416922	5076711	1658411	3242861	3100936	2241567	2639777	1728423	3.54107e+06	1.79183e+06	2226415	3464844	1.91617e+06	2679301	2107492	4875980	872149	1.52045e+06
1949	1-lignoceroyl-GPC (24:0)	Lipid	Lysophospholipid	49617	LC/MS Pos Late	100002873	1907	608.465	325171-59-3			HMDB10405	978996	717039	410192	859203	784706	932080	422141	829082	443019	668719	753143	335785	547504	1188571	555337	738445	833255	932416	795107	867982	1056158	562664	481108	606873	924090	530985	634158	469145	821156	517416	872773	574239	993406	703487	1367912	437432	633088
1924	1-linolenoyl-GPC (18:3)*	Lipid	Lysophospholipid	45951	LC/MS Pos Late	100005350	1422	518.324				HMDB10388	6515618	2403915	2523435	5756416	5817885	3730544	2545602	2613466	2786989	5339777	2455922	4.07794e+06	4601708	6416530	3903426	3112730	7253930	3625347	15135854	6503299	4508507	4613111	2855202	6881543	4653448	4748950	2393176	5171482	2948500	4650460	3734869	1666937	4262126	2494120	6785739	3763982	8694078
1736	1-linoleoyl-2-arachidonoyl-GPC (18:2/20:4n6)*	Lipid	Phosphatidylcholine (PC)	52710	LC/MS Pos Late	100009131	1969	806.569				HMDB08147	115828088	78831272	45810728	83364360	79211768	62894936	47529880	55712676	56170704	62094464	61716984	50796640	57583968	87731280	57953660	71567176	89125288	53708224	77356472	140404352	77191112	66361436	55460972	71589128	60697876	55695520	49833008	77683496	72335440	63410336	66239028	69219928	72893864	66196528	103812648	45848956	71529664
1721	1-linoleoyl-2-linolenoyl-GPC (18:2/18:3)*	Lipid	Phosphatidylcholine (PC)	53176	LC/MS Pos Late	100009343	1939	780.554				HMDB08141	7353946	2241324	3791564	18113604	5790480	2635237	2601392	2701727	3.61835e+06	9837480	3967057	3450556	5310112	8.18816e+06	6050394	6016625	8871467	3851703	13438463	11859902	5925185	6.2621e+06	3.44844e+06	11444061	3385988	4316503	1925811	12229787	3.09887e+06	3.92647e+06	3.61495e+06	2255496	9852082	6868909	3237452	5946221	5.33215e+06
2145	1-linoleoylglycerol (18:2)	Lipid	Monoacylglycerol	27447	LC/MS Neg	100001040	6477	279.233	2277-28-3	5283469			4023958	1485756	3301875	3112896	5339671	4596926	2568650	3326939	2872186	4249624	6336527	6.72797e+06	8728428	6286345	3894233	2995927	2937041	1783199	3533679	1937983	5024544	4246481	2572642	4419266	4641343	8394732	2685842	4411720	2067050	1466771	3135894	7414127	2592520	2312062	1057814	1443548	1231106
1901	1-linoleoyl-GPA (18:2)*	Lipid	Lysophospholipid	52690	LC/MS Neg	100009082	5483	433.236				HMDB07856	1097676	207177	581890	537962	318427	562940	620401	343134	856303	971298	411512	571060	1373253	741992	632681	434592	1603377	346777	931654	668119	1045207	627339	438218	2.32271e+06	1612710	809131	359275	2588321	492721	915343	1257059	324321	396321	340315	218866	651590	868906
1922	1-linoleoyl-GPC (18:2)	Lipid	Lysophospholipid	34419	LC/MS Pos Late	100001395	1465	520.34		11988421	C04100	HMDB10386	364082368	161415536	120462600	260586496	235955744	225644768	176438912	155736224	203425840	201294592	188002912	112060496	341458272	282542240	204546176	134873888	348118528	231558928	538626304	284788448	274946816	179910000	161496576	250392208	327419552	246451536	213087312	190278864	242746832	272809536	225121088	124853240	191217568	190142112	212031808	281947136	330738144
1963	1-linoleoyl-GPE (18:2)*	Lipid	Lysophospholipid	36600	LC/MS Pos Late	100001570	1482	478.293		52925130		HMDB11507	15370889	6541613	9794339	12449170	12461535	10002698	8031654	6024940	10846653	10589159	7.38434e+06	6.79954e+06	22759098	11150219	12291154	5014134	22135094	13553458	34722324	15236563	12353728	8111816	6326685	16778612	23015668	13065732	10273436	12021971	13961463	13291064	12914534	6254863	8330296	12430297	5753983	13587006	14426333
1997	1-linoleoyl-GPI (18:2)*	Lipid	Lysophospholipid	36594	LC/MS Neg	100001778	5494	595.289					1201736	375826	1498342	893438	591254	720970	744630	1.43153e+06	1212217	935031	1316662	1447730	1991952	1582131	1302524	558927	1875077	722949	2400947	1358157	2370555	665547	814458	1966445	1684371	711757	651255	2240431	797320	844730	1098179	585687	721315	2424387	1403342	474406	593249
1795	1-oleoyl-2-arachidonoyl-GPE (18:1/20:4)*	Lipid	Phosphatidylethanolamine (PE)	55041	LC/MS Pos Late	100009219	2200	766.538				HMDB09069	15718692	19465332	12855710	19176242	17481384	15849725	12576735	13412174	13375578	12515932	12561279	11766730	17035680	11235328	18294204	16551635	14557367	13690277	11297844	18903066	15427344	17593016	17943098	21420034	12968150	8276004	21628712	19689430	14771731	13149018	15147974	22070940	19842012	15019498	9212008	12029345	14134432
1785	1-oleoyl-2-linoleoyl-GPE (18:1/18:2)*	Lipid	Phosphatidylethanolamine (PE)	52687	LC/MS Pos Late	100009078	2270	742.538		9546753		HMDB05349	7417996	8657404	7259421	12416878	7734418	6001971	6231700	6465525	9994143	9719379	6925971	5945023	14887676	5483648	11812798	5299307	14844274	11100178	16018381	12512004	7328564	9717456	5721381	19257926	26707880	9467183	11750761	20172332	9797949	7284962	9966992	8311591	6912155	12253034	1791836	6008521	6693535
2144	1-oleoylglycerol (18:1)	Lipid	Monoacylglycerol	21184	LC/MS Neg	100000924	6650	281.249	111-03-5	5283468		HMDB11567	12020444	3443775	3813667	4953086	2492178	8778935	4681496	24063876	11029471	12265181	7854988	25675836	17825704	8833972	4732955	2600493	8495145	5690755	7894928	6242259	19955730	12160677	6065971	11020186	17281324	22539976	13268738	12203780	9966983	3810665	20317936	14743305	3510301	5005424	3037496	6021063	7182791
1919	1-oleoyl-GPC (18:1)	Lipid	Lysophospholipid	48258	LC/MS Pos Late	100001272	1540	522.355	19420-56-5	16081932		HMDB02815	210544384	134887872	95339496	181679392	187898160	177470688	130365160	121514952	134003200	154331456	132291256	116646528	162561904	205267888	120599704	107622104	189660096	172222464	312606624	194549360	238176416	188543888	140832416	180581024	207806496	156358368	143588240	151137696	223063088	202205872	184131424	157297488	198610416	138242192	310641600	132625168	200764656
1961	1-oleoyl-GPE (18:1)	Lipid	Lysophospholipid	35628	LC/MS Pos Late	100001569	1554	480.308	89576-29-4	9547071		HMDB11506	9051252	6492555	5302210	8906770	9638233	7035063	7392801	4.12804e+06	6651485	6691416	5788408	8510067	14996711	8.1877e+06	9775235	4987890	19068416	9006579	19847650	9665906	9390580	7739264	4842456	14378593	15334207	9539777	7322983	10854329	10249786	9745355	9772557	6436917	11965612	6152879	6559326	6516491	9818581
1663	1-palmitoleoyl-2-linolenoyl-GPC (16:1/18:3)*	Lipid	Phosphatidylcholine (PC)	53180	LC/MS Pos Late	100009345	1850	754.538				HMDB08008	1568441	1.56345e+06	1529205	3473374	1402900	1112418	933476	955539	940333	2441290	912140	1045725	1081940	1903817	1176136	1065442	2418367	1422683	1859651	3.80946e+06	1818333	1604401	1145408	2530832	1.7705e+06	669422	1799475	3530473	1211912	1230748	1242029	1177872	825652	2629574	1275376	604466	1.12817e+06
1660	1-palmitoleoyl-2-linoleoyl-GPC (16:1/18:2)*	Lipid	Phosphatidylcholine (PC)	52683	LC/MS Pos Late	100009075	2003	756.554				HMDB08006	45980972	36727752	36179724	76472880	28988916	40703080	28475506	29839240	36647700	46936032	36034256	14443665	33563188	36542816	38325016	27285776	39191364	36152988	34586300	83695216	49773416	40890108	36887952	52547672	65507520	26728584	80499688	55850972	58564060	43361124	38080108	41261456	19766618	88300608	32713590	17770504	22086542
1912	1-palmitoleoyl-GPC (16:1)*	Lipid	Lysophospholipid	33230	LC/MS Pos Late	100001511	1450	494.324		24779461		HMDB10383	22180066	16899214	16001581	32518606	19170494	24758176	23752948	18738536	18685646	23077206	15732591	18312090	20445352	23412430	18435576	13701646	19247140	28083080	21067036	31846856	28913708	25923016	23763674	28586960	18992012	11993657	28652808	24834272	24740428	25376780	23627118	18256028	13262153	28325060	32358656	12390436	19604420
1676	1-palmitoyl-2-arachidonoyl-GPC (16:0/20:4n6)	Lipid	Phosphatidylcholine (PC)	52462	LC/MS Pos Late	100008914	2091	782.569	35418-58-7	10747814		HMDB07982	1234301824	1165219712	696862656	1005970240	995944000	1283300480	659789696	1132496512	770713664	690125632	954419840	938910656	806036672	1072937472	848904000	969463488	996774400	816436800	923183296	1396544128	1274945408	866878336	869456000	797882624	509299840	882619264	939444672	1020252416	1140869120	947663616	869715840	1050123264	1123711232	881153152	1303489280	535097888	716715648
1770	1-palmitoyl-2-arachidonoyl-GPE (16:0/20:4)*	Lipid	Phosphatidylethanolamine (PE)	52464	LC/MS Pos Late	100008990	2198	740.522		9546800		HMDB05323	20140876	25514860	21684120	22783856	25531808	20969398	19037288	23664044	17053588	16964172	15893448	18873372	21581520	14218223	19034594	19020112	16390599	18305764	15386666	28873974	25449012	21953462	20275528	24873464	15697330	10873457	27994528	27997060	18911038	17313420	17701486	15281570	19014816	25729798	14243239	11514476	15847223
1863	1-palmitoyl-2-arachidonoyl-GPI (16:0/20:4)*	Lipid	Phosphatidylinositol (PI)	52467	LC/MS Pos Late	100008993	2567	876.56				HMDB09789	4680654	1821920	3569849	3369241	3141080	3.96056e+06	2623135	4780236	3038969	3441382	2534388	4397503	2500460	4196359	2458814	1.71497e+06	2680661	2616984	3.33101e+06	5398867	3243551	3084431	2930572	4498114	2651063	1952505	1879129	4731280	3831335	1.98017e+06	3148250	2020692	1.57322e+06	3224002	4344731	1521593	2830804
1648	1-palmitoyl-2-linoleoyl-GPC (16:0/18:2)	Lipid	Phosphatidylcholine (PC)	42446	LC/MS Pos Late	1537	2160	758.569	40811-94-7	5287971		HMDB07973	1802039296	1839456512	1730824320	2092311552	1851589120	1736321536	1256943872	1804521216	1719521792	1761194240	1534577280	1198051968	1665197824	1726475904	1755030656	1570629504	1839723264	1753150848	2057260288	2281455616	2055631872	1534027008	1643700736	1735809152	2005627776	1709325952	1764952320	1944833792	1708959360	1610208128	1723999744	1418607104	1486527872	2323120128	1646019712	1471168128	1426461696
1761	1-palmitoyl-2-linoleoyl-GPE (16:0/18:2)	Lipid	Phosphatidylethanolamine (PE)	42449	LC/MS Pos Late	100001870	2275	716.522		9546747		HMDB05322	8208898	9564176	20357896	16780002	12158016	8384578	9278369	10637932	11922195	10843454	7092236	7954274	13370542	8774192	10394437	6756300	11375739	13674189	14157678	17672954	16360052	10181894	6862095	16801372	19883288	7689387	12762629	25053266	8993925	7261404	10023464	6584377	5365458	29962984	3317726	5326025	5784699
1859	1-palmitoyl-2-linoleoyl-GPI (16:0/18:2)	Lipid	Phosphatidylinositol (PI)	52450	LC/MS Pos Late	1528	2730	852.56				HMDB09784	2566099	815544	4102131	4231796	2075404	2148127	1348948	2831995	1894674	2794492	1449103	1428848	3031085	2984630	2115303	1129157	1279372	1869210	2884600	2203159	2167265	1683203	1317671	3803337	2922438	1145596	1075351	4412788	1963340	1519868	1659948	1053806	604792	6337321	1292827	1221793	1256676
1642	1-palmitoyl-2-oleoyl-GPC (16:0/18:1)	Lipid	Phosphatidylcholine (PC)	52461	LC/MS Pos Late	1539	2358	760.585	26853-31-6;26853-31-6	6436017		HMDB07972	1132251392	1223112832	1037135168	1322812160	1264799232	1401963136	790777984	1181608576	897927424	1075535616	822422272	1059739520	950309248	1064922944	914250944	858730752	1113276544	1097331968	1383859840	1688505984	1462419072	1003421696	1109037696	1290153600	1257539200	1176315776	979663488	1249063040	1318568832	1102727936	1222312192	1000057408	1090104448	1411282176	1872606720	659670336	933731456
1760	1-palmitoyl-2-oleoyl-GPE (16:0/18:1)	Lipid	Phosphatidylethanolamine (PE)	19263	LC/MS Pos Late	1526	2509	718.538	26662-94-2	5283496		HMDB05320	8585929	12851822	14052237	14842041	14970555	10987839	10537869	10411862	11832798	11216114	7564298	13957764	13451721	9353200	12027298	10023834	9395719	14176595	9403336	15573497	21440940	12116821	10799562	19839350	13361488	8478923	12927309	24762868	10892977	9613573	9204587	9985814	10141845	14821824	8237902	5173333	7673460
1634	1-palmitoyl-2-palmitoleoyl-GPC (16:0/16:1)*	Lipid	Phosphatidylcholine (PC)	52470	LC/MS Pos Late	100008984	2160	732.554				HMDB07969	66566384	81407344	98985672	108532096	90439368	88901176	57285752	82383640	67085048	85756416	29762250	80069784	39632508	78663216	50366392	37779940	66458712	80464768	92478592	255164912	80933216	57030424	61877712	124649288	85027120	57994176	87261408	106370456	80282272	68744632	85322712	55918268	25260500	145694928	158115344	27059564	59794940
1639	1-palmitoyl-2-stearoyl-GPC (16:0/18:0)	Lipid	Phosphatidylcholine (PC)	52616	LC/MS Pos Late	100008921	2653	762.601	59403-51-9			HMDB07970	36929712	40831336	26155416	29458364	41446632	37897872	22331360	31109238	28398784	28450832	24001464	26812388	37073756	41292648	43796428	45768952	29379264	28550348	32375956	46075756	43043396	28941792	29912900	44957032	28583752	30711148	26954448	33837484	32136542	34198576	38357396	25987816	31310448	35174592	40944700	28694792	29071520
1910	1-palmitoyl-GPC (16:0)	Lipid	Lysophospholipid	33955	LC/MS Pos Late	100001263	1525	496.34	17364-16-8	86554		HMDB10382	940629312	594924288	614597056	1017436480	827163520	883474880	686663360	855622848	723146176	818454656	706369920	703862848	870040128	892057216	753833024	600597632	781933376	1032232768	920299648	862968320	1136820736	830008960	820659968	801798080	731437632	615169280	701387008	889330368	858635392	879143040	804145408	514958176	694315328	908088192	938347904	601179520	742239104
1954	1-palmitoyl-GPE (16:0)	Lipid	Lysophospholipid	35631	LC/MS Pos Late	100001567	1544	454.293	53862-35-4	9547069		HMDB11503	6544085	6737311	7088461	8.02951e+06	7888788	8.07142e+06	7598938	6366404	6623232	7.85256e+06	4636595	7654718	10492523	8749335	5842388	5153263	6536617	7.92863e+06	9260345	7705342	12785342	8775125	5643236	7388077	7.69871e+06	5329986	6944750	12282992	8452769	7307247	7635686	5074154	5069098	8.38793e+06	8169995	4828463	6375545
1728	1-stearoyl-2-arachidonoyl-GPC (18:0/20:4)	Lipid	Phosphatidylcholine (PC)	42450	LC/MS Pos Late	100001869	2300	810.601	35418-59-8	16219824		HMDB08048	953371392	767333120	499258528	510570464	612923264	853069824	362598912	759243392	529199552	483792576	750192192	589365504	419882624	938157312	565238016	688262976	686011904	498785408	580994432	670349056	809754048	574023680	593752640	576209472	329634912	536144096	532092416	552913280	833207552	578036224	597474752	857382080	802752960	488919616	865881984	404075136	467599168
1794	1-stearoyl-2-arachidonoyl-GPE (18:0/20:4)	Lipid	Phosphatidylethanolamine (PE)	52447	LC/MS Pos Late	100008977	2424	768.554		5289133		HMDB09003	111621600	129028072	86362352	113368136	122354936	112497168	94451336	112017520	88811336	89821832	92184712	92927448	110494992	81089888	121931624	119721232	90090256	102545152	72597288	104562552	122204856	111248336	111305552	124890000	74483880	62515148	128337240	106779536	85789552	89805496	89183936	93453488	109713672	111020720	70593480	83111272	97122488
1888	1-stearoyl-2-arachidonoyl-GPI (18:0/20:4)	Lipid	Phosphatidylinositol (PI)	52449	LC/MS Pos Late	100000616	3000	904.591	383907-33-3			HMDB09815	67128008	43005796	52139232	49181156	44167004	52013600	39117864	53644252	46651396	44725132	54517232	52215056	51273160	61449772	49913660	47740636	50232952	37601260	49412400	63210832	51026828	52319760	54428036	56057108	44270764	41609248	39869984	56325484	45782520	40769200	49771712	46080148	54303328	42669116	52754168	33312390	40985784
1712	1-stearoyl-2-linoleoyl-GPC (18:0/18:2)*	Lipid	Phosphatidylcholine (PC)	52452	LC/MS Pos Late	100008980	2380	786.601				HMDB08039	1538882816	1391933696	1302427008	1379138304	1367661824	1246601600	816164352	1315738624	1335965568	1450011008	1273558528	777066304	1073744512	1643426816	1223713408	1194247296	1584509568	1289463424	1620386048	1530223232	1501399936	1106345856	1149351168	1454530176	1625220224	1267544576	1134870016	1411403136	1403100160	1205997824	1409911808	1276874368	1231271936	1733047552	1247448448	1139875584	1137357824
1781	1-stearoyl-2-linoleoyl-GPE (18:0/18:2)*	Lipid	Phosphatidylethanolamine (PE)	52446	LC/MS Pos Late	100008976	2522	744.554		9546749		HMDB08994	35644068	37852972	56037868	59290524	46036288	35837668	34463064	42219396	48923708	46330960	36999584	38884480	51073048	41942408	46500540	35815340	58041376	54085768	59755340	55635732	65050404	43921740	28758906	77265576	82889088	40917996	47061192	87635872	43045556	32548336	41934192	35922464	20329332	81735912	16618518	26463126	28993704
1871	1-stearoyl-2-linoleoyl-GPI (18:0/18:2)	Lipid	Phosphatidylinositol (PI)	52468	LC/MS Pos Late	100008994	3185	880.591				HMDB09809	15173690	6920489	13785835	22232618	10264178	9756932	7144848	11290667	10133672	13776059	9314778	8596201	13144474	15118081	11159827	8225535	11043684	9942251	16262698	13547621	12454411	12499792	8728693	18850902	18680230	9136289	6280614	19831812	11145340	8726482	9710788	9637641	8882258	23800028	9196980	7364851	9183295
1707	1-stearoyl-2-oleoyl-GPC (18:0/18:1)	Lipid	Phosphatidylcholine (PC)	52438	LC/MS Pos Late	100008904	2644	788.616	56421-10-4			HMDB08038	303816320	320934816	256312464	290934688	358072064	339406496	192347680	296997888	269651968	302322048	219489584	268281696	237520768	378428576	263450960	241954592	343956736	275096736	396016768	409797856	361838912	228718032	250302208	441176704	350820864	347063072	213235888	311401056	352730176	279873120	388297216	290148832	331877888	327152160	488083040	217889312	305932512
1775	1-stearoyl-2-oleoyl-GPE (18:0/18:1)	Lipid	Phosphatidylethanolamine (PE)	42448	LC/MS Pos Late	100001856	2858	746.569				HMDB08993	13731053	14792594	12322039	18715644	21600908	16651869	14234642	11747313	17971780	18069784	11798063	21415860	21004568	15025787	22415940	15480919	24601192	20130468	23197882	18611628	25167352	15667104	16866488	58784256	22589976	17203618	16854318	38680744	16119009	13815356	16521440	13341129	19250852	15838296	8808365	9247434	13931734
1828	1-stearoyl-2-oleoyl-GPS (18:0/18:1)	Lipid	Phosphatidylserine (PS)	19265	LC/MS Pos Late	100000639	3000	790.559		9547087		HMDB10163	44211652	66611020	40681688	44704092	62801592	52973984	59443144	41762956	54331884	45968380	32522500	43733264	56025624	28286728	70737776	58368312	26045536	48592912	24298192	30726012	43486036	42981296	59434324	77976048	38816808	37310620	48722528	46273044	37919608	44687904	27436412	31601376	54828612	35467924	36218500	38269884	46679308
1917	1-stearoyl-GPC (18:0)	Lipid	Lysophospholipid	33961	LC/MS Pos Late	100001271	1606	524.371	19420-57-6	497299		HMDB10384	429205888	225906672	250827024	271705952	309771968	304774944	212121552	317895392	263539856	340814944	300757728	225480320	249930496	502355168	266024368	238040512	323397120	321911040	375722912	253818480	428495168	295725632	268755904	307834080	277735552	233503264	210148720	255071024	345773888	278625440	328237920	222961264	267490016	317994208	339123392	253297328	289966048
1959	1-stearoyl-GPE (18:0)	Lipid	Lysophospholipid	42398	LC/MS Pos Late	100001461	1626	482.324	69747-55-3	9547068		HMDB11130	18611222	18528062	16067444	16652157	17880608	17462960	17830364	15377728	13841442	16310583	12712042	18400060	21800588	22276922	16825906	16126749	16630380	16616702	16454223	17326292	23200902	17943794	13822372	20020126	16521976	9682657	15799063	18807272	15104516	13151685	19737424	11153332	15153634	19696164	15190823	12168232	14094894
1993	1-stearoyl-GPI (18:0)	Lipid	Lysophospholipid	19324	LC/MS Neg	100000656	5794.3	599.32	796963-93-4			HMDB61696	1685915	980988	1366411	734109	552812	2.56609e+06	1302965	2012729	1435144	1383614	1946597	2054658	1299355	1724158	1249948	619224	3685023	933955	2462184	1311484	3413561	1241841	1097188	1380889	1178213	3124541	1182531	2154609	926647	492540	1279932	1259545	970135	637634	782280	650603	903640
1978	1-stearoyl-GPS (18:0)*	Lipid	Lysophospholipid	45966	LC/MS Neg	100004327	5800	524.299		9547101			1197178	1317261	1346375	779958	665439	1871868	1371062	1261064	1395185	1405018	1287365	1412679	1668093	917977	1548640	959642	1274546	767223	1.02405e+06	866695	1680112	1192021	1326228	1385455	928152	1216833	1074265	1531764	586069	689836	1198434	817607	780713	561862	564693	793419	1178364
1290	2-aminoheptanoate	Lipid	Fatty Acid, Amino	43761	LC/MS Pos Early	100004542	3160	146.118	1115-90-8	227939			635174	789212	2099483	2051795	518329	532823	584530	742058	1697526	445100	1002184	479782	428336	907865	471712	1111883	851352	989212	834996	503299	1116539	1634324	913471	2.03152e+06	862758	782515	625893	825194	627446	864330	360906	704298	430878	2129719	595604	591607	535563
1397	2-hydroxydecanoate	Lipid	Fatty Acid, Monohydroxy	42489	LC/MS Neg	100004089	4840	187.134	5393-81-7	21488			1279134	1052274	1012801	3909678	2782655	1060760	10656618	838062	774541	618361	2618540	3091195	2457036	1115486	5470938	912647	2950510	2993958	7.94516e+06	1932875	1735388	2452835	831487	2983029	3443880	2410488	4775404	1725593	1.76889e+06	1.94544e+06	2501952	3916305	1076219	1319230	956911	1759845	2773214
1236	2-hydroxyglutarate	Lipid	Fatty Acid, Dicarboxylate	37253	LC/MS Polar	100002070	3352.8	147.03	40951-21-1	43	C02630	HMDB00606	44267060	4260057	44598192	42592860	20950428	48245996	60365020	715201	65772616	54517956	64668600	46811128	58733552	23649902	33838588	84681032	828274	32700414	34429180	61157572	4401527	45744820	46691568	41056936	49441232	42208480	39217672	40823312	29049622	34056344	51789152	28618174	32150968	4307148	34073776	10296511	45950408
1442	2-hydroxylaurate	Lipid	Fatty Acid, Monohydroxy	52916	LC/MS Neg	100008934	5211	215.165	2984-55-6	97783			516812	288747	726167	492954	478350	455159	453970	527311	307603	428952	581877	449238	423543	402191	568920	538600	199779	313620	1174775	395561	245881	314427	377809	1006201	837160	399244	494799	770915	273789	433336	632102	700084	200324	452296	173654	322167	294829
1396	2-hydroxyoctanoate	Lipid	Fatty Acid, Monohydroxy	22036	LC/MS Neg	100000743	3736.8	159.103	617-73-2	94180		HMDB02264	565322	425664	391410	1.03332e+06	341040	341214	494206	291040	436005	157181	504176	426681	568720	393881	1184784	590915	539824	722049	1288553	593231	356579	453674	335824	1272579	2158935	444015	602465	645991	515935	536688	582936	800620	147606	692692	516820	683074	636253
1400	2-hydroxypalmitate	Lipid	Fatty Acid, Monohydroxy	35675	LC/MS Neg	100001579	5511.2	271.228	764-67-0	92836		HMDB31057	33575436	23176400	34648424	35285772	28919240	42747392	27527900	25255148	29625510	28195310	33781128	33884704	34581224	37396772	28867480	31581064	22539104	26107466	42355704	38162688	29797240	23455536	41394172	33368724	43328004	42289456	22382080	31629044	25252620	29052964	59303328	31532944	26897400	27351336	50413284	24602162	21115892
1911	2-palmitoyl-GPC (16:0)*	Lipid	Lysophospholipid	35253	LC/MS Neg	100001562	6215	570.341		15061532		HMDB61702	17943868	12218348	19464878	18406736	14471648	19183800	20285536	18329942	18637192	19443534	21931192	22035238	26396232	26865428	19164500	13125850	17490884	18397896	26307562	21440088	29887344	19963500	21996284	19314024	21906874	13630709	10966657	22222624	17461526	21373848	25861604	12162676	16991968	18680070	21052090	10447797	18490296
1960	2-stearoyl-GPE (18:0)*	Lipid	Lysophospholipid	41220	LC/MS Neg	100003901	6350	480.31				HMDB11129	1472588	1173774	1521402	1199346	980038	1624113	1760345	1247764	1571228	1626704	1052655	2155371	2821067	2077576	1483085	1227412	1.6839e+06	1281868	1427756	1322289	2493957	1632058	1292670	2326903	1668255	869517	920940	1945275	1319678	1106063	2448589	901813	1219730	1181985	1084256	842654	1391618
2402	3beta-hydroxy-5-cholestenoate	Lipid	Sterol	54805	LC/MS Neg	100006370	5398	415.322	6561-58-6	165511	C17333		1831924	1273794	3069968	2242360	2735366	1715526	1366672	789253	1661616	1175624	2193056	2345532	1242060	1580908	1605690	2186210	1120436	886143	3916166	3351019	1210854	1018007	3437107	2674214	2454669	2136318	976787	1592941	937459	1979546	3665063	1216082	3700654	1626210	3883435	984404	1950244
1259	3-carboxy-4-methyl-5-propyl-2-furanpropanoate (CMPF)	Lipid	Fatty Acid, Dicarboxylate	31787	LC/MS Neg	100001178	2800	239.092	86879-39-2	123979		HMDB61112	3777034	4024092	11172484	2897491	16892474	47612816	16994272	52898764	49595316	21011656	26925708	14048311	2214590	28158046	15924218	22223820	10473570	21006166	44904196	5235765	57685596	6.92822e+06	59393940	23010658	31467918	195909344	4402833	48750484	25218924	17631118	15673840	26095704	464880	20450360	218785200	5441289	28441298
2375	3-hydroxy-3-methylglutarate	Lipid	Mevalonate Metabolism	531	LC/MS Polar	112	2850	161.046	503-49-1	1662	C03761	HMDB00355	6.84587e+06	9180510	5336981	8908725	5389984	6867022	7.51215e+06	8628528	6437648	5733311	6050046	7.39781e+06	7495157	4688363	9356900	8980683	8815503	6549113	12535630	6470122	8835276	10104078	5822367	9147228	9894193	10804259	6991514	6136154	5068885	6009572	6563772	5548160	6.75362e+06	5046122	9346093	3.64454e+06	8916854
1382	3-hydroxybutyrate (BHBA)	Lipid	Ketone Bodies	542	LC/MS Polar	254	1475	103.04	625-72-9	441	C01089	HMDB00357	85982776	9871616	5170814	11497726	32574164	3.84457e+06	2256631	8391731	3.14864e+06	2463724	12204248	6467974	13769463	5253292	2731154	13101087	5903754	6864041	11216467	22982008	45179852	2608677	33149680	15612925	37260816	75150856	4727709	20254306	7741416	13752383	96432272	15066400	58680600	27835156	230468192	9516338	4646915
1329	3-hydroxybutyrylcarnitine (2)	Lipid	Fatty Acid Metabolism(Acyl Carnitine)	52984	LC/MS Pos Early	100009271	2340	248.149				HMDB13127	2531417	703075	574409	447277	900929	525980	304065	386894	353703	520981	1231136	667702	581118	682866	481388	1386308	403148	630764	1062443	643255	944529	467459	699926	2937473	729006	1.46324e+06	600987	1351915	564936	494554	1.86412e+06	842260	1296506	1156970	2103445	571311	548174
1407	3-hydroxydecanoate	Lipid	Fatty Acid, Monohydroxy	22053	LC/MS Neg	100000997	4634.7	187.134	5561-87-5	26612		HMDB02203	1950607	557145	1380312	1022983	2323021	1095197	309981	1222952	375438	508306	1465523	1093417	1528106	1.19203e+06	825748	2300500	741365	707861	1.26877e+06	1225161	1517799	446471	1660376	2231286	2167999	3225594	1083233	5.87938e+06	797898	931309	4531782	1431989	946264	1.21286e+06	2900675	621124	470701
1405	3-hydroxyhexanoate	Lipid	Fatty Acid, Monohydroxy	53230	LC/MS Neg	100006367	1725	131.071	10191-24-9	151492			1018950	476039	407926	491241	548834	635289	189647	639890	267373	198712	702180	642641	688377	396222	356177	785413	329505	391099	742978	774806	618136	291440	527999	2236689	456735	1003156	797834	1076120	323671	328503	1488976	807397	500624	1076991	918667	316959	318896
1409	3-hydroxylaurate	Lipid	Fatty Acid, Monohydroxy	32457	LC/MS Neg	100001112	5175	215.165	53941-38-1	94216		HMDB00387	2918218	538052	2103706	1354084	3035047	608530	221319	1.00781e+06	331292	687856	1915693	926338	1173000	1594777	1067739	3258725	668797	657742	1226181	2100256	1900036	360520	2753932	1848981	2363044	4337224	751101	2.68376e+06	739038	1068056	6.08694e+06	2.07653e+06	1088188	1359465	4185514	504132	642934
1406	3-hydroxyoctanoate	Lipid	Fatty Acid, Monohydroxy	22001	LC/MS Neg	100000773	3446	159.103	88930-08-9	26613		HMDB01954	1533401	355346	541655	735193	953125	1025478	330911	717863	226269	221252	912944	817082	1237673	524957	493243	1040931	605427	525517	1488815	687772	702659	322692	670855	1889785	1088735	1973804	756324	3.87277e+06	545572	643280	1.76992e+06	715253	579374	935618	1361930	496439	378656
1237	4-hydroxy-2-oxoglutaric acid	Lipid	Fatty Acid, Dicarboxylate	40062	LC/MS Polar	100002537	3073	161.009	1187-99-1	599	C01127	HMDB02070	621331	1289526	1.02265e+06	1512658	1742524	1627079	1299401	2151148	1235972	1668538	1444509	876362	1015288	690167	1021513	1345545	1645749	1.41501e+06	1284078	834558	1336036	1345333	948723	833958	1680684	504184	1389562	841890	2099279	1099258	926819	1.50902e+06	983342	2121504	2218279	1439644	1786097
2545	5alpha-androstan-3beta,17beta-diol disulfate	Lipid	Androgenic Steroids	37190	LC/MS Neg	100001987	3880	225.07	571-20-0	242332	C12525	HMDB00493	1857204	1074566	703063	4413676	1611080	2579945	2112904	3898022	3335521	763221	1858179	1157019	1216048	650764	1831208	5941882	679451	2715029	1544959	416018	746844	2496831	2314959	375571	1575139	3060772	4057418	3517938	1203075	3.98447e+06	703309	1635418	519553	2669382	1789784	1602952	3188172
2464	5alpha-pregnan-3beta,20alpha-diol disulfate	Lipid	Progestin Steroids	37198	LC/MS Neg	100001988	3962	239.085					478257	6184583	1265535	1177226	1526461	665131	1564869	926039	958194	427986	1778541	191212	496473	437669	8488529	2291254	1211655	1370278	1220896	119026896	265487	2739431	4920422	742799	775254	63556996	4340245	1770781	987853	3189492	1054722	872452	888966	774433	289645	4246268	2677168
2459	5alpha-pregnan-3beta,20alpha-diol monosulfate (2)	Lipid	Progestin Steroids	37200	LC/MS Neg	100002014	5060	399.221					192994	2497839	335345	273724	378915	260003	640221	260276	267423	266478	869589	78201	113148	223458	2235837	391970	553675	195635	761633	35015436	88684	469854	1310944	219820	254286	33049892	764633	351223	286383	792507	1111060	210938	723704	252458	81824	1441864	812233
1102	5-dodecenoate (12:1n7)	Lipid	Medium Chain Fatty Acid	33968	LC/MS Neg	100001232	5224	197.155	2430-94-6	5312378		HMDB00529	13881426	5811006	11894467	9171307	16025088	4334035	952491	3930459	2067602	3.55135e+06	7659681	6654270	5450333	6.76151e+06	4.06237e+06	10696496	2397509	2937579	4837602	17182068	5739954	1353807	15625888	10415416	9758329	8373692	4397072	3.67368e+06	3.70754e+06	3705483	24138534	4942266	2246352	7739797	39138880	2488512	2636077
1414	5-hydroxyhexanoate	Lipid	Fatty Acid, Monohydroxy	31938	LC/MS Neg	100001148	1267	131.071	44843-89-2	170748		HMDB00525	433866	243172	284747	419729	144354	197337	187099	301571	348767	216310	272732	135495	239726	194755	129356	379957	345524	264492	426010	303459	561402	392125	210685	387561	231900	296578	297062	287319	222993	143485	386007	174023	179201	240366	286451	182155	398479
2400	7-alpha-hydroxy-3-oxo-4-cholestenoate (7-Hoca)	Lipid	Sterol	36776	LC/MS Neg	100001609	5288.1	429.301	115538-85-7	3081085	C17337	HMDB12458	3270967	3.49138e+06	4482170	3733822	2547753	2571208	4.06114e+06	1864191	5215004	3067497	4308761	4712703	2253241	3438973	2515776	5295316	2834141	2570752	4038870	3564665	1.85807e+06	3360896	5183738	4133031	5470582	2606859	1937694	1.89461e+06	2308763	3495007	4439250	3276522	3055053	3.86634e+06	4557410	2091975	3.44956e+06
1447	9,10-DiHOME	Lipid	Fatty Acid, Dihydroxy	38399	LC/MS Neg	179	5180	313.238	263399-34-4	9966640	C14828	HMDB04704	768569	438088	274602	566296	271819	668782	1.7067e+06	321485	277704	248485	579879	1040023	585935	247784	281145	207887	251747	393087	976531	448151	241224	587641	337971	890860	3.0014e+06	664031	713086	304901	359914	401666	352219	180120	264776	169847	260612	200222	281153
1327	acetylcarnitine (C2)	Lipid	Fatty Acid Metabolism(Acyl Carnitine)	32198	LC/MS Pos Early	100000802	2282	204.123	5080-50-2	1	C02571	HMDB00201	437159136	198809152	315906592	177203456	459430912	239330384	196878912	243694160	182198720	285935744	280092928	264174528	217841808	284700928	272734976	469085024	201036448	294053664	255504640	236360928	534223616	201900816	280323776	401122112	441910080	452348256	189461200	235948880	306220736	274763072	575991808	407859680	470090272	324782048	664544896	174401456	183108112
1350	adipoylcarnitine (C6-DC)	Lipid	Fatty Acid Metabolism(Acyl Carnitine)	52988	LC/MS Pos Early	100006614	2558	290.16		71296139		HMDB61677	433348	244983	384535	206711	125076	189321	182195	174534	311353	109834	349554	163781	223561	181987	143237	253278	197275	270732	892789	163143	220109	137905	462445	577077	118815	524656	574573	122809	278595	178064	1054017	189833	754546	597531	1017271	600867	271919
2528	androstenediol (3alpha, 17alpha) monosulfate (3)	Lipid	Androgenic Steroids	37209	LC/MS Neg	100002027	5180	369.174					532389	629999	585918	3.71817e+06	627594	772527	1629009	1188615	1532575	655420	1448138	528216	578415	305165	1259307	2216878	547365	750233	905891	166151	262110	1447645	948258	261280	952912	886273	2057964	1613381	759637	2342511	1076794	605124	799254	1012085	497022	1495317	2619020
2523	androstenediol (3beta,17beta) disulfate (1)	Lipid	Androgenic Steroids	37202	LC/MS Neg	100001992	3740	224.062		87120982	C04295	HMDB03818	14253791	7679365	19889376	53735836	8264515	21239812	19685890	18673384	23718212	5138403	19252224	6947859	25541628	19324084	25015980	58175664	8170429	39100248	13015424	3070785	11531967	22969820	16227843	4571005	14982544	27223884	23926040	30870118	14131506	34762664	7015276	14400238	8027005	20702932	23857988	17348914	38862040
2524	androstenediol (3beta,17beta) disulfate (2)	Lipid	Androgenic Steroids	37203	LC/MS Neg	100001994	4065	224.062		87120982	C04295	HMDB03818	4512289	3.81169e+06	9440885	12792255	1875027	5290848	8319816	6478595	5758677	2307309	7329185	1896397	4883091	5140213	9552136	10743594	3973716	9548765	8.06515e+06	219238	1335182	8032317	6490198	4704611	4301136	4932005	7.70355e+06	9089171	4914205	12990866	8.21214e+06	5353599	6263763	7037214	3360345	11152429	12103757
2520	androstenediol (3beta,17beta) monosulfate (1)	Lipid	Androgenic Steroids	37211	LC/MS Neg	100002028	4535	369.174	521-17-5	13847309		HMDB03818	1059290	782074	1710964	4810703	387875	2468363	2944204	1679762	2302740	748241	2342748	639734	2834233	2.04696e+06	2275402	4904557	866830	2.08597e+06	1257594	62982	559817	2776300	1529269	244558	1197932	4608234	1618561	2269202	1082797	3520000	2169888	1179529	1705859	2762341	1528792	2454266	4914480
2514	androsterone sulfate	Lipid	Androgenic Steroids	31591	LC/MS Neg	100001073	5022	369.174	2479-86-9	159663		HMDB02759	9553665	7.69568e+06	1944231	32007124	10867343	11813776	12861725	13308050	12278814	8936901	8337343	4847619	2831607	3584816	10722508	24628848	6357476	3.61716e+06	16819540	1057063	2615814	17910700	11324823	1195498	9239429	31158952	20929460	17485592	11904017	32073178	14865138	9183392	6590533	14123789	7888314	15494147	30850066
1158	arachidonate (20:4n6)	Lipid	Polyunsaturated Fatty Acid (n3 and n6)	1110	LC/MS Neg	229	5535	303.233	506-32-1	444899	C00219	HMDB01043	159266048	105420304	111458000	77563608	71244536	133517656	86609768	58112248	101779496	106811656	112688472	164633696	138804064	238488896	81506464	108664336	72249896	53110864	83330816	131728448	106767824	63193628	138643024	144652848	83992432	248662960	136087152	127383048	83766448	89655720	168420224	134837904	116636728	64253476	161073952	46178752	76304696
1356	arachidonoylcarnitine (C20:4)	Lipid	Fatty Acid Metabolism(Acyl Carnitine)	57518	LC/MS Pos Late	100015837	1353	448.342					1092987	474208	1388400	807489	607440	1295726	1959927	649212	925164	1929547	1221883	1127747	2050071	398185	452792	1.50404e+06	466093	1453202	573134	678998	1419953	698615	815559	943468	634403	307134	460589	429679	500277	713349	520070	1043238	1325545	505484	1440741	382137	367812
1249	azelate (nonanedioate)	Lipid	Fatty Acid, Dicarboxylate	18362	LC/MS Neg	2029	1276	187.098	123-99-9	2266	C08261	HMDB00784	1533176	428249	399594	429882	393239	504349	761945	356451	636170	364405	519714	803879	818797	444506	783186	365484	661165	538539	1375010	1336330	536309	773554	421864	878532	831110	965114	503460	840683	568611	695293	577338	361873	526503	414874	500971	309549	854451
2259	behenoyl dihydrosphingomyelin (d18:0/22:0)*	Lipid	Sphingolipid Metabolism	57331	LC/MS Pos Late	100009026	3150	789.684				HMDB12091	15495233	16749913	13225068	17102046	10108918	17510832	6941354	14683213	16725728	9111770	12513545	11181442	9060740	13111237	15204317	21669772	10069539	14781787	9741129	22918136	15458609	10076847	14499657	21076376	11410314	13486413	12117890	19898692	8388065	8816399	12415998	7.19734e+06	9688625	20805052	13963919	10376515	11131471
2262	behenoyl sphingomyelin (d18:1/22:0)*	Lipid	Sphingolipid Metabolism	48492	LC/MS Pos Late	100006294	3083	787.669				HMDB12103	459941536	430550336	325243456	335530944	357301856	422586624	229379152	447020256	375448448	304796544	369908992	263955392	278410176	496254112	344564608	431329600	314009888	420046752	393677696	402070240	440139552	292350112	366216992	384841856	350202880	320315776	349003744	401248288	293857632	229728032	436337408	304486976	299123168	440231584	360042528	289231744	293427904
1306	butyrylcarnitine (C4)	Lipid	Fatty Acid Metabolism (also BCAA Metabolism)	32412	LC/MS Pos Early	100001054	2860	232.154	25576-40-3	439829	C02862	HMDB02013	4579664	3351403	7602719	5347617	29307188	9094833	2360701	4884271	5486960	7462640	3766713	8903616	3981549	9301780	5058741	8655603	4414399	8613680	6126958	4695898	7639457	3.59069e+06	4052834	7142895	4629699	12289864	3.31565e+06	5282803	5132006	4439705	7056148	16408579	6652566	7097739	6628606	5294908	2.83209e+06
1098	caprate (10:0)	Lipid	Medium Chain Fatty Acid	1642	LC/MS Neg	888	5090.7	171.139	112-37-8	2969	C01571	HMDB00511	49050480	13080144	16901356	18113264	35483244	58970920	5283543	25155942	13728022	14041840	27624480	59570544	87090320	14151190	34189948	12665071	11061689	10097111	188640448	45528424	10148412	6025845	21962080	138923696	18661636	271862656	33495358	30295206	27270412	11369793	207522800	8533825	5549715	10592356	56028544	18337846	10974708
1094	caproate (6:0)	Lipid	Medium Chain Fatty Acid	32489	LC/MS Neg	926	2713.7	115.076	142-62-1	8892	C01585	HMDB00535	4404162	818040	1529929	1.49045e+06	1.62409e+06	1805951	6944210	1394081	1217420	1263753	1794763	1307232	1468260	1609066	4418801	1263980	1251871	1149986	661744	5076997	1244014	1555473	1143066	7744113	1628448	2.9937e+06	2373964	7.00936e+06	1204766	1660396	1.9032e+06	1176549	1188284	889123	4287437	1245793	1111824
1096	caprylate (8:0)	Lipid	Medium Chain Fatty Acid	32492	LC/MS Neg	932	4362	143.108	124-07-2	379	C06423	HMDB00482	9956238	3763976	3280828	4701688	7.82776e+06	18065420	1955212	8.03008e+06	3624186	4.09302e+06	6029607	18762100	22278358	10813805	14379620	4750592	3.89481e+06	3495832	131233872	10030363	2736597	2717832	4493976	43381152	4821947	36968744	15305874	14868752	7254987	5062378	18453646	1942472	2831726	3088938	10760722	5659448	3847603
1377	carnitine	Lipid	Carnitine Metabolism	15500	LC/MS Pos Early	100000007	1978	162.112	461-05-2	10917	C00318	HMDB00062	693196352	671450176	814921984	706592448	681697152	915129792	658495104	905940096	819768064	936711744	866465344	974560512	596860032	824595648	737002560	905833472	656856768	854725120	887835072	702474432	1254379136	790752896	707769856	784119488	900768896	927895936	883139584	676011648	937102912	834631104	880846208	1014006912	817473664	604990720	795446144	816556096	515554592
2351	ceramide (d18:2/24:1, d18:1/24:2)*	Lipid	Ceramides	57443	LC/MS Pos Late	100015744	3858	646.613					3.99497e+06	3297995	3358499	2403914	4287635	5024591	3326755	4486827	2651808	6801658	3152371	1709985	2421903	2971647	2370457	3.75678e+06	1694176	2.04037e+06	2663469	2159465	6.269e+06	4109317	4427268	4435322	3061495	2211910	3.33757e+06	2067018	3514274	2283248	3708256	3392693	1.5192e+06	4658951	2844198	1106137	2318815
1371	cerotoylcarnitine (C26)*	Lipid	Fatty Acid Metabolism(Acyl Carnitine)	57516	LC/MS Pos Late	100015835	1649	540.499				HMDB06347	615381	671886	548252	652898	418874	710659	304721	536876	544668	582292	499064	462521	719115	1053729	455090	803501	469327	841789	1152089	1.03123e+06	751280	401157	653651	942739	592826	716993	509121	379272	445392	328805	773186	357845	440392	724240	581957	275458	280816
2577	chenodeoxycholate	Lipid	Primary Bile Acid Metabolism	1563	LC/MS Neg	1123	5264	391.285	474-24-9;474-25-9	10133	C02528	HMDB00518	11145729	3179588	11911871	5953965	4876417	4748464	9599644	4212538	4298824	3.63774e+06	12120723	7831833	1696319	5.85727e+06	5131804	5509675	1744558	6733023	31573648	6.96913e+06	2487531	3653351	4438742	10573073	7635689	2841026	5046476	13196171	3808384	11395992	5248282	5726988	1433817	5378496	5307477	3.77494e+06	3251485
2574	cholate	Lipid	Primary Bile Acid Metabolism	22842	LC/MS Neg	136	5165	407.28	81-25-4	221493	C00695	HMDB00619	684670	112466	400520	623809	406340	162214	3627483	470901	160911	220645	334329	506155	354131	2016612	492676	212807	85025	2228241	18020662	516354	267549	297823	221230	399521	334728	219976	151662	386814	501471	1.43367e+06	175267	146875	62098	236704	655751	444090	235004
2390	cholesterol	Lipid	Sterol	63	LC/MS Pos Late	266	2707	369.352	57-88-5	11025495	C00187	HMDB00067	739689920	558728832	533989088	449684544	529218720	747545088	355610656	595383104	580197952	598007168	476478144	327351392	473441088	843112640	507244384	579520320	469804480	501240704	670991104	736704832	806051648	492243840	553074304	713813632	619463808	587801792	522871936	645924928	542088896	379338592	751153664	495197408	536596320	724217216	692872128	367874560	388456192
1593	choline	Lipid	Phospholipid Metabolism	15506	LC/MS Pos Early	1256	1961	104.107	67-48-1	305	C00114	HMDB00097	169234080	129812648	155801040	183594752	155948576	132503008	193792960	210559648	200568608	128071824	128447840	160283360	190924304	177785696	138727376	159622800	137588320	160254592	138209168	163470752	181116800	136523984	144932224	235004672	108538880	138921808	146367136	142197248	164296192	180981296	124221760	132694056	188913200	189910848	158158496	111981752	180115296
1336	cis-4-decenoylcarnitine (C10:1)	Lipid	Fatty Acid Metabolism(Acyl Carnitine)	38178	LC/MS Pos Late	100002259	1057	314.233	98930-66-6				12110433	4203565	12545775	7588509	19041568	3885524	1429491	10360398	5102515	3.85703e+06	7939843	3029657	2924780	11191189	4827794	21203236	9289168	5463347	4890866	9341302	8.27919e+06	2870363	8950506	10594284	9025205	7814662	6772091	5982952	11532144	10613603	9560665	9742583	3341024	12709411	11192778	5083886	2481966
1334	decanoylcarnitine (C10)	Lipid	Fatty Acid Metabolism(Acyl Carnitine)	33941	LC/MS Pos Late	100001251	1130	316.248	1492-27-9	10245190		HMDB00651	10300073	3692243	10967809	7023826	31367120	4179305	758623	11065678	3242539	2754718	7648229	2624151	2399934	18032196	4197924	23540872	11529219	8.14542e+06	13482043	13988811	6998241	2464006	12521381	15300198	9750492	16017376	12197735	6889963	19494732	13073113	22651360	13616935	8394233	15611673	30133230	5332345	2735487
2503	dehydroisoandrosterone sulfate (DHEA-S)	Lipid	Androgenic Steroids	32425	LC/MS Neg	100000792	4745	367.158	651-48-9	12594	C04555	HMDB01032	17865360	16222981	24214308	67879776	6975568	40598288	45114268	21821556	35187232	17882956	39496512	7519082	29851524	22962452	36697940	58136256	25527792	25582404	27271552	746124	6496442	47029876	24197660	4953275	23695904	102230648	31186740	46863308	22528738	55853016	54380232	24022796	39650616	29795986	20309132	52901988	98227904
1376	deoxycarnitine	Lipid	Carnitine Metabolism	36747	LC/MS Pos Early	100001662	2052	146.118	6249-56-5	134	C01181	HMDB01161	48320252	24721572	37176948	37562008	42541296	30118782	29711636	32060042	36681996	36819400	27826448	25847708	38501424	40428516	40825552	46563304	33859156	29754904	35490640	29884622	92315896	27709880	34592556	44105024	28789278	49224908	26749268	29419548	30085254	30674032	33256722	33817268	34173892	30539652	27033268	31552184	35892348
1162	dihomo-linoleate (20:2n6)	Lipid	Polyunsaturated Fatty Acid (n3 and n6)	17805	LC/MS Neg	1231	5730	307.264	2091-39-6	6439848	C16525	HMDB05060	59929996	25547420	42060048	37678240	40620712	15764587	10855181	15262140	14357829	23468544	37539672	21482804	24872752	32944460	16647678	55542816	10143302	12088966	12182621	67581888	53547732	10317059	54717316	29887376	41130104	39526244	10993784	23267648	26354092	37266456	49762256	41943600	15606063	39940080	84258552	13705316	14936844
1157	dihomo-linolenate (20:3n3 or n6)	Lipid	Polyunsaturated Fatty Acid (n3 and n6)	35718	LC/MS Neg	100001739	5596	305.249	17046-59-2	5280581	C03242	HMDB02925	37715792	21854022	29642920	29570196	22645796	23777946	17055544	13653553	18164492	25745144	25078684	28065778	21052386	50890592	17671472	34211496	17870288	15821551	15492035	41154556	41068096	11773972	35314352	33928104	33890360	41032312	21459392	28035814	19997924	20492900	38687928	34355808	17795262	29997844	48536824	9585213	19327994
1359	dihomo-linolenoylcarnitine (20:3n3 or 6)*	Lipid	Fatty Acid Metabolism(Acyl Carnitine)	57521	LC/MS Pos Late	100015840	1392	450.358					714926	411420	1025655	904548	460212	820797	1621984	550617	681688	1228639	671886	839576	1189320	324641	467467	1131033	320189	1394192	285072	552594	987073	368357	555547	665628	779796	167303	377240	360753	297467	393462	486248	558657	574422	682933	992870	252764	274282
1161	docosadienoate (22:2n6)	Lipid	Polyunsaturated Fatty Acid (n3 and n6)	32415	LC/MS Neg	100001182	6034	335.296	7370-49-2	5282807	C16533	HMDB61714	2210357	1252375	1853617	1.78518e+06	1.61181e+06	978619	650081	942259	797019	964560	1792615	1195342	1758983	1147987	903901	2253981	501532	823181	786454	3180748	1944675	584819	2272530	1658066	1564692	2298339	850412	1240650	1089449	1528051	2108652	1180725	762737	1.81393e+06	3161965	658985	835991
1258	docosadioate	Lipid	Fatty Acid, Dicarboxylate	39837	LC/MS Neg	100002952	5291.8	369.301	505-56-6	244872	C19625		642039	319792	388768	549014	350732	413274	421536	427941	403282	295182	685146	923048	800600	503926	2154793	473041	353263	440950	1246010	573256	394814	541205	549740	504689	571953	523590	760892	577038	390879	865747	576544	324274	1491385	331796	478577	880218	926791
1149	docosahexaenoate (DHA; 22:6n3)	Lipid	Polyunsaturated Fatty Acid (n3 and n6)	44675	LC/MS Neg	100000665	5525	327.233	6217-54-5	445580	C06429	HMDB02183	66340640	46241120	46269272	39821136	75346176	51978700	19819056	38998104	41215480	62201600	63928288	61843128	31319284	90509776	24325378	92680424	27321800	22350756	49383484	98675800	135172960	22309898	106945256	45843040	90488976	199663632	24538732	77891104	55755988	62530624	117612640	81622912	40203064	54764376	370820992	18455248	36465064
1148	docosapentaenoate (n3 DPA; 22:5n3)	Lipid	Polyunsaturated Fatty Acid (n3 and n6)	32504	LC/MS Neg	100001181	5571	329.249	2234-74-4	6441454	C16513	HMDB06528	41884900	15006810	14900855	7792672	14549101	12545705	4352122	8390130	6.77892e+06	9587675	11994415	16698661	7842096	29144988	7.55643e+06	25778436	8007149	4219863	8408166	41592908	40837328	5974549	28373328	16848312	16852382	45781748	8864840	10988851	11774606	12319719	33151728	21760928	9308645	11950778	112874096	5219901	9681274
1160	docosapentaenoate (n6 DPA; 22:5n6)	Lipid	Polyunsaturated Fatty Acid (n3 and n6)	37478	LC/MS Neg	100001580	5624.5	329.249	25182-74-5	6441454	C16513	HMDB01976	12203918	4.19119e+06	8.3105e+06	8591352	7616851	7298914	4793623	3617794	3709126	6392599	7.38141e+06	9426588	6092613	10905663	3671858	11139558	4554297	4329722	4345890	10482775	7497544	3667423	8984699	7241806	3.66688e+06	10055305	3.36127e+06	6253646	6.96565e+06	8693112	6114399	12289200	8869920	4325917	14126812	2172505	5042738
1253	dodecanedioate	Lipid	Fatty Acid, Dicarboxylate	32388	LC/MS Neg	100001102	2990	229.145	693-23-2	12736	C02678	HMDB00623	1635863	689197	461594	717320	1254721	1227320	338885	768646	838247	723414	703361	988019	1706131	811401	1907200	687426	774157	729346	66575968	640572	811934	788762	884168	1333350	526838	1790296	877651	1476215	696724	660585	6400147	1029023	605947	907313	1590507	675251	909813
1257	eicosanodioate	Lipid	Fatty Acid, Dicarboxylate	39831	LC/MS Neg	100002951	5200.9	341.27	2424-92-2	75502			1627582	770402	1.26864e+06	1887883	872668	651432	910148	676514	770027	894443	2.3832e+06	1132209	1918791	1088701	1953098	844137	664137	645259	2119948	1330390	673594	1206021	788932	1644853	1270891	781137	1959333	1.21333e+06	570468	1746915	1.38943e+06	602160	5211998	1250793	513088	1643331	2532932
1147	eicosapentaenoate (EPA; 20:5n3)	Lipid	Polyunsaturated Fatty Acid (n3 and n6)	18467	LC/MS Neg	2050	5450	301.217	10-2005-9;10417-94-4	446284	C06428	HMDB01999	16615538	16581040	10442893	7063108	11019921	11281663	4597185	9676358	8554396	6008188	9136292	30769050	4580434	32936614	5.89561e+06	12161146	10307248	3.36342e+06	11453548	31508524	21931750	7105282	24873408	11620527	12303925	68999328	8115900	12591830	6122525	11057411	16970430	9898196	13413904	8928829	131842880	3225418	15127302
1130	eicosenoate (20:1)	Lipid	Long Chain Fatty Acid	33587	LC/MS Neg	100001335	5950	309.28		5282768	C16526	HMDB02231	62452392	35674836	34856024	35652528	54614880	17638676	11258542	14776594	13556904	17398880	42741528	29203930	36232820	38609392	18332552	45573588	15257128	17448232	46000836	85608328	66691128	11540694	63251680	65562752	87780936	75607176	14764474	23660098	39157136	43651736	75714560	44166632	35466624	43673048	159120480	14742472	16710713
1361	eicosenoylcarnitine (C20:1)*	Lipid	Fatty Acid Metabolism(Acyl Carnitine)	57519	LC/MS Pos Late	100015838	1484	454.389					531535	316257	382919	380974	320114	540026	202301	346496	261871	398511	471548	299668	471087	317516	235056	397770	185819	570214	457791	485049	873013	289912	381704	682280	565228	415393	213055	274801	294201	280273	493401	383612	397284	395189	920325	130533	118859
2506	epiandrosterone sulfate	Lipid	Androgenic Steroids	33973	LC/MS Neg	100001287	4855	369.174	22229-22-7	9929317			3224932	2888876	619616	6565705	3149031	6527632	5740585	4792648	5030437	3585476	3688340	1715351	1127919	1351940	3205515	7730705	4571366	1975090	5332776	234527	840272	5861571	4205314	340556	3503659	13088880	8666937	5465789	3383132	10438154	8179591	2808256	3688677	4125267	2345300	6530090	13509397
1135	erucate (22:1n9)	Lipid	Long Chain Fatty Acid	1552	LC/MS Neg	1087	6355.6	337.311	112-86-7	5281116	C08316	HMDB02068	4704984	3832362	3632933	4.15618e+06	4441966	3272675	2421118	3010945	2898993	2488151	6289566	3917565	5325404	3395012	3412078	4529654	2485232	3156657	5454477	7354009	12712483	3105395	6355709	9417197	6895446	7320304	2861289	3838122	4.1077e+06	4301046	7245300	3970105	3737301	4393864	12882238	2.01673e+06	3799691
1232	glutarate (pentanedioate)	Lipid	Fatty Acid, Dicarboxylate	396	LC/MS Polar	339	2900	131.035	110-94-1	743	C00489	HMDB00661	1300036	776831	1064919	1722862	848652	450158	1229664	1699337	382472	388487	681185	1668626	887603	609634	361278	540433	400283	2292202	457705	6547845	910920	581685	259663	1486978	247228	565453	691894	302963	563341	828876	823638	1.54795e+06	242290	772721	4061872	912482	591427
2130	glycerol	Lipid	Glycerolipid Metabolism	15122	LC/MS Neg	1254	758	91.0401	56-81-5	753	C00116	HMDB00131	4172889	3527785	3884667	1886736	2576359	1.65073e+06	546096	2007780	1272636	2284622	3684817	1651631	3319605	5253644	1082279	2896529	3304605	1183798	2037754	4949963	3320910	1039222	2717112	5254075	3.73525e+06	4241071	5226448	1534665	2399279	2743833	3796601	2877070	2625438	3.12206e+06	11439961	1590695	2281976
1601	glycerophosphoethanolamine	Lipid	Phospholipid Metabolism	37455	LC/MS Pos Early	100001620	659	216.063	33049-08-0	123874	C01233	HMDB00114	10875871	14121376	12993890	11887332	11640436	12381503	13057751	17508204	14269729	12130499	11057047	15192030	24572634	14804767	14922015	12525102	11077702	13253421	8915710	14810888	13803210	13468413	10584019	21715728	14142983	11572058	12746779	13661236	10154555	11216723	14976508	8588855	12111092	13067891	8991110	9515402	10869030
1603	glycerophosphoinositol*	Lipid	Phospholipid Metabolism	47155	LC/MS Polar	100001621	3850	333.059	16824-65-0	167572			244974	610214	110993	108158	260786	358921	233347	450979	173440	190355	205682	254775	154531	180698	323770	216444	314052	267850	176664	271655	256052	209389	172219	272942	131798	315006	371477	184096	186588	150768	117338	87583	111732	295469	234201	130375	140084
1597	glycerophosphorylcholine (GPC)	Lipid	Phospholipid Metabolism	15990	LC/MS Pos Early	100000269	672	258.11	28319-77-9	71920	C00670	HMDB00086	231842400	205984512	194425472	347508704	194943520	256379984	189669136	650728000	196493376	222041376	229316352	195949776	360473888	234145008	215140480	172378384	207988368	247568640	247045936	251302368	278318304	253504400	192132832	296473728	232492848	172887152	221508240	208158656	192159184	211864432	242678160	132855640	182787120	189467808	199081088	167133072	209515840
2578	glycochenodeoxycholate	Lipid	Primary Bile Acid Metabolism	32346	LC/MS Neg	1628	5236.1	448.307	16564-43-5	12544	C05466	HMDB00637	8855813	4221718	14664071	18526392	6.28086e+06	11555483	12824074	17857544	8434228	2819726	7292437	20078740	10144555	3013876	23524368	18046904	7597138	4858100	18147404	10210004	12807224	11017682	4731207	34170772	18649404	15731886	13629284	16223774	7.4651e+06	11971224	21255612	573138	8740806	1971261	9320211	28359440	2445878
2586	glycochenodeoxycholate glucuronide (1)	Lipid	Primary Bile Acid Metabolism	52983	LC/MS Neg	100009264	4806	311.666					290177	380622	206849	324038	528208	627779	1059179	391423	2455401	1498873	1.53115e+06	922697	5975155	510011	543196	352974	914136	1065403	1435665	660067	230990	718499	383090	2.0837e+06	581052	860665	873689	3.13592e+06	499564	905146	2522801	277234	854493	171696	142392	418472	273588
2588	glycochenodeoxycholate sulfate	Lipid	Primary Bile Acid Metabolism	52974	LC/MS Neg	100006641	4820	263.628					463412	545393	749478	2433834	445086	325620	643634	2356183	466621	168119	501035	950032	4182625	356361	1022640	1432047	204274	663425	267799	1741617	824296	668950	685725	1662150	922134	1283014	271235	630992	651228	867315	510334	366602	1300911	118207	1093503	1804582	151563
2575	glycocholate	Lipid	Primary Bile Acid Metabolism	18476	LC/MS Neg	342	5163	464.302	475-31-0;863-57-0	10140	C01921	HMDB00138	702986	980246	3529077	7.50926e+06	3242708	2467657	3025678	2448053	3398297	622020	2205044	4802377	6106876	1557111	5872462	2.69389e+06	2580526	1244262	1974348	1038090	3130624	6045613	1015469	13897452	3728709	4675641	2539493	2903014	1346998	1691530	3.1594e+06	153165	1312757	261446	1998496	8570117	531144
2622	glycocholenate sulfate*	Lipid	Secondary Bile Acid Metabolism	32599	LC/MS Neg	100001989	4750	254.623					3892746	3515519	7256479	4727982	5370957	3550442	3149578	6475801	6832324	3330036	5109156	5350655	4355703	1504208	4980851	5588239	3535469	6561379	3921479	3892421	1661791	5494468	7210310	10938469	4.51654e+06	4283241	6451560	6342792	1773743	3454234	4376214	4254497	5202529	3553347	3065462	3170368	4069092
2599	glycolithocholate sulfate*	Lipid	Secondary Bile Acid Metabolism	32620	LC/MS Neg	100001657	5011	255.631	15324-64-8	72222	C11301	HMDB02639	526702	3528561	1.33716e+06	4983327	4514399	6865736	5311631	7338428	8.34688e+06	9115211	9168675	6.00863e+06	15526823	2.57414e+06	2119873	13034511	7.05929e+06	4356265	3350500	266076	2173102	4925715	2002495	7251383	5852515	10113113	9064148	7.46669e+06	2780350	2563814	5419734	6134902	9048623	1080569	53309	3340517	3730954
2367	glycosyl ceramide (d18:1/20:0, d16:1/22:0)*	Lipid	Ceramides	57595	LC/MS Pos Late	100015882	3414	756.635					2060335	2166911	1227548	1180950	1.57685e+06	2.01213e+06	1099735	1366004	752638	1505496	896895	540052	1092130	1658182	801603	1.44691e+06	1.64792e+06	1364159	2845787	1440247	1503334	1393390	1393620	2735244	1375995	1599883	1358418	1747975	1209796	894787	1.94116e+06	1169358	1207057	2029202	2113296	658045	1118132
2369	glycosyl ceramide (d18:2/24:1, d18:1/24:2)*	Lipid	Ceramides	57453	LC/MS Pos Late	100015745	3380	808.666					2159319	1705934	1435400	748399	1523708	2541696	1.45511e+06	1454111	619981	1.86422e+06	1007113	472116	992116	1.04326e+06	833378	1661950	942338	537765	1534687	860561	1430395	1615285	1341085	1867134	1053916	1153692	1432944	1267725	1521709	1.24359e+06	2.73467e+06	981880	1.02079e+06	1717520	2567350	613423	929941
2356	glycosyl-N-behenoyl-sphingadienine (d18:2/22:0)*	Lipid	Ceramides	57421	LC/MS Pos Late	100015625	3420	782.65					2731878	1284041	1309202	794297	1486484	2111182	1142373	1778497	519765	1.81796e+06	733400	342269	1005517	1877810	706795	1361064	927257	1064661	2256474	861774	1422911	1.47403e+06	1.38273e+06	1.88325e+06	1450802	1572519	1115627	1501011	1115099	760922	2321616	1223107	869459	2141938	1635513	567945	1150395
2352	glycosyl-N-palmitoyl-sphingosine (d18:1/16:0)	Lipid	Ceramides	53013	LC/MS Pos Late	100009272	2623	700.572					9058616	7127876	5539887	4237160	7629641	9156547	5147876	7759753	4356429	4975341	4736171	3.1692e+06	4893217	6488447	4271089	6607958	5269697	4483993	8169182	4916967	7037585	6414558	6657349	8581481	4875092	5983305	5601987	5410060	5546625	4546423	11355782	3774091	7661143	8729035	10040470	3343016	4709293
2353	glycosyl-N-stearoyl-sphingosine (d18:1/18:0)	Lipid	Ceramides	52234	LC/MS Pos Late	100001882	3053	728.604					1406154	1716893	1007787	581116	1145470	1440732	716152	993920	553890	862989	534330	462879	663583	776768	605123	1084091	836430	788400	1763555	1206741	1145635	1063114	976051	1851176	777456	847065	931423	1111165	1077771	718192	1733779	724298	590359	1093703	1759205	559212	687381
2605	glycoursodeoxycholate	Lipid	Secondary Bile Acid Metabolism	39379	LC/MS Neg	100002911	5033	448.307	64480-66-6	12310288		HMDB00708	1137350	83062	3596345	4.39191e+06	1322732	981362	1090037	1671049	514746	388978	909900	2051198	186488	535278	3589137	874568	646483	671112	2904094	18660060	1588646	648686	802032	4445683	956247	682053	1528653	4144597	1673452	3610821	4153401	413043	926574	803853	548212	5032012	5962884
1095	heptanoate (7:0)	Lipid	Medium Chain Fatty Acid	1644	LC/MS Neg	925	3670	129.092	111-14-8	8094	C17714	HMDB00666	4872634	752461	553109	240009	372528	465595	622663	808518	414409	636930	284175	470442	555815	377303	408534	863056	616215	535220	403818	4983576	433327	660210	554791	786523	361857	816844	820516	297618	586037	2634966	408342	446751	480043	583865	439123	520174	450226
1142	hexadecadienoate (16:2n6)	Lipid	Polyunsaturated Fatty Acid (n3 and n6)	57652	LC/MS Neg	100009394	5398	251.202	28290-73-5			HMDB00477	22776492	15966302	26918552	11497617	18121140	4735918	2442200	4197204	2362885	8504750	12851195	10075415	6857690	13377490	3549119	16177130	2292241	3520959	6818948	29453740	15310875	2646803	30376812	11663448	11661210	9388052	3501020	6863233	5994400	16599167	14490716	13099491	5048321	18170938	65701164	3400034	2990043
1255	hexadecanedioate	Lipid	Fatty Acid, Dicarboxylate	35678	LC/MS Neg	100001614	4615	285.207	505-54-4	10459	C19615	HMDB00672	1439316	560963	624030	855927	1247459	1.02069e+06	581531	758714	772476	561452	914101	688547	2954456	445159	571683	676170	646383	563598	1295972	1666344	640391	421612	953256	1173490	686961	2679738	1244004	2017147	508324	673048	8.08541e+06	946212	2750877	1361919	1887681	961023	516926
1331	hexanoylcarnitine (C6)	Lipid	Fatty Acid Metabolism(Acyl Carnitine)	32328	LC/MS Pos Early	100000781	3308	260.186	6920-35-0	6426853		HMDB00705	2422975	1542461	3076264	1473998	5567946	1507423	438783	2595023	1514609	1097522	1799657	1627310	1195164	3238230	1424254	4985246	2014946	2002960	2772825	3639931	3147592	1017825	2439873	4008007	2667878	3.59379e+06	2399125	1707751	4375811	4245569	6110617	3520200	2129061	2920832	7192155	1589093	690867
2604	isoursodeoxycholate	Lipid	Secondary Bile Acid Metabolism	57577	LC/MS Neg	100002488	4809	391.285	78919-26-3	127601	C17662	HMDB00686	1426473	336118	1763290	3.90068e+06	341214	272408	315282	1676801	823699	585361	400562	1734325	92693	652935	4406214	1142504	478314	1367570	765033	25194940	522003	94287	713861	1152771	139187	461469	1352434	4.03815e+06	1205724	3283857	1.01779e+06	1.69072e+06	483704	6.19387e+06	4717136	649408	5568571
2303	lactosyl-N-behenoyl-sphingosine (d18:1/22:0)*	Lipid	Sphingolipid Metabolism	57422	LC/MS Pos Late	100015623	3842	946.719					2131230	5783755	3.02412e+06	3304723	5431842	5250982	3276472	1946360	2869535	4217351	3569913	1313219	1.86453e+06	4.16874e+06	8656239	3418991	2053299	2535024	3435969	2302575	2768886	3231291	5021453	9016385	3495746	3.84936e+06	3646733	3821593	3.27288e+06	3345243	3.65182e+06	3298918	3917410	1.56418e+06	2466097	1176576	1.73214e+06
2364	lactosyl-N-nervonoyl-sphingosine (d18:1/24:1)*	Lipid	Ceramides	57370	LC/MS Pos Late	100015620	3778	972.735					5344380	7332293	3933601	4765604	8233811	7753871	4380666	3203376	4632099	7178938	4855724	2632793	3953223	5244248	9403379	6036393	2486340	4994557	5.96355e+06	3123501	3989800	5829642	9619942	26102560	6807110	4794334	6325047	4712976	6045058	5668873	6291188	4241077	7842757	3.58314e+06	6812478	1835450	3396353
2362	lactosyl-N-palmitoyl-sphingosine (d18:1/16:0)	Lipid	Ceramides	53010	LC/MS Pos Late	100009030	2527	862.625	4201-62-1				17000160	19739090	11519713	13361151	22490260	15817339	14012686	14978917	14590821	14619312	13688481	10670096	11828110	13707876	18290066	21365252	12061804	15075680	15332069	11545567	11812828	14042544	22521934	36213972	17447992	10714395	16056042	11676750	14943647	13960797	21253436	10788786	14521309	15402665	21048572	10221980	10169146
1101	laurate (12:0)	Lipid	Medium Chain Fatty Acid	1645	LC/MS Neg	181	5300	199.17	143-07-7	3893	C02679	HMDB00638	180973664	111402016	70933824	84605776	184134720	78151256	31261412	52158624	41974176	57176368	92090376	99800416	156114816	96198888	270222080	69149616	38963600	44738632	1347603328	162350832	64811040	33055720	173279392	146267504	104776976	207170816	51385696	100364992	59082632	50949636	395331264	53451920	33860472	81190296	215825136	57364828	56503524
1337	laurylcarnitine (C12)	Lipid	Fatty Acid Metabolism(Acyl Carnitine)	34534	LC/MS Pos Late	100001392	1235	344.28	25518-54-1	10427569		HMDB02250	3.76517e+06	1113619	2809265	1952725	4592594	1325063	273390	3745150	856452	944337	2297792	881442	995162	4516950	2004227	5005244	1740359	1945376	6.43715e+06	3.41904e+06	2641564	929554	2545488	4407042	2188071	4077690	2186593	1644006	3056831	1.86633e+06	8386408	3.86836e+06	1462361	5165475	6410619	1412840	868946
2264	lignoceroyl sphingomyelin (d18:1/24:0)	Lipid	Sphingolipid Metabolism	57330	LC/MS Pos Late	100006298	3437	815.7	60037-60-7				340323584	256057360	203284768	242935344	216957984	318130112	139789408	254483952	230149792	185584336	248875936	148424752	200650528	326634848	177533632	283886464	189115616	244302464	230433856	279615296	280553888	166199456	191409408	205003152	239536240	208135792	199312128	276952224	198197712	138689488	281127840	171489632	202090336	259535072	274255904	157521728	189208512
1368	lignoceroylcarnitine (C24)*	Lipid	Fatty Acid Metabolism(Acyl Carnitine)	57515	LC/MS Pos Late	100015834	1603	512.467					3492406	1727189	1627118	2243465	1.8842e+06	565824	170860	716934	333815	368595	1302418	431546	984465	3478437	593511	2.68773e+06	718153	967902	1462475	2938812	1788710	310210	1743428	1.72537e+06	1960563	1.57176e+06	446388	741120	829916	871125	2396984	1269012	652320	2054007	1.82704e+06	694917	256397
1153	linoleate (18:2n6)	Lipid	Polyunsaturated Fatty Acid (n3 and n6)	1105	LC/MS Neg	180	5535	279.233	60-33-3	5280450	C01595	HMDB00673	4713409024	2130800000	3209388800	2765934592	3127651072	767023488	407205056	907745408	779026432	1213052160	2827939328	1391818240	2292741632	2330995200	1025615104	3134224640	1067691072	755366784	1447046912	3660905472	3541036288	439319968	3435234304	2026664576	4113710336	2773019136	481337472	1119292416	1651939584	2269646080	3450962432	2343212288	1119518592	2248621568	4895770112	1182961408	582957120
1155	linolenate [alpha or gamma; (18:3n3 or 6)]	Lipid	Polyunsaturated Fatty Acid (n3 and n6)	34035	LC/MS Neg	100001337	5450	277.217		5280934	C06426	HMDB03073	625824320	336439136	324165600	412083648	533136608	55797592	27339898	62426660	44825420	122496800	295269632	265182336	247659376	287455360	90776040	388031008	188684144	48629592	481355904	597471488	347583328	42025336	414057376	426263904	279469824	227855280	29872248	110989808	99166224	229930048	345656160	188313296	224898720	229505216	866055744	109169992	62477308
1344	linolenoylcarnitine (C18:3)*	Lipid	Fatty Acid Metabolism(Acyl Carnitine)	57511	LC/MS Pos Late	100015831	1310	422.326					1080672	418171	795502	1.32966e+06	676916	530717	646236	640178	687680	1109121	850204	909255	1664008	435355	553509	1183175	721167	973501	593845	683736	881351	676838	700917	1578697	700768	235433	304226	549695	154536	451128	485356	649479	793379	419775	950615	565989	460045
1551	linoleoyl ethanolamide	Lipid	Endocannabinoid	52608	LC/MS Neg	100006726	6150	322.275	68171-52-8	5283446		HMDB12252	990856	376318	1060927	723636	736695	248647	190529	86409	278157	289107	671493	174313	478720	373972	318544	625217	203730	242855	318556	570574	535265	137353	1325143	341031	654616	442993	166617	374086	342424	369616	691886	451099	42310	415612	556967	216021	269197
2216	linoleoyl-arachidonoyl-glycerol (18:2/20:4) [1]*	Lipid	Diacylglycerol	54955	LC/MS Pos Late	100010922	2566	658.541				HMDB07257	1534875	371571	949035	694510	388488	893661	435886	1052780	789928	893961	995729	1649998	734956	1.7742e+06	689725	1541405	874467	418781	294163	346324	933507	1076127	579602	802508	518703	584945	504805	1303254	869653	592187	237926	1.69812e+06	815093	500027	121950	257773	283772
1343	linoleoylcarnitine (C18:2)*	Lipid	Fatty Acid Metabolism(Acyl Carnitine)	46223	LC/MS Pos Late	100003151	1430	424.342	36816-10-1	6450015		HMDB06469	12346533	6989723	10556704	14511005	8570912	10764739	9154435	11798706	12071171	12091947	11952146	8065031	20889804	4978022	8487968	18636740	5318825	15630824	5193303	9857366	15116664	8247806	11111961	12204496	12268833	4210527	5736391	7246872	4501966	7182238	7488153	9262905	5660116	8894775	12581731	7563071	5059004
1388	linoleoylcholine*	Lipid	Fatty Acid Metabolism (Acyl Choline)	57463	LC/MS Pos Late	100015760	1388	366.337					2281405	467866	252314	658473	477807	1564769	637806	615140	806837	926346	1447636	464125	142192	1794457	336585	210571	1718455	322641	2770660	1255458	1585138	467821	235159	272963	294365	1377710	1253167	438682	584333	439231	213176	336443	224604	535801	307540	92073	414263
1243	maleate	Lipid	Fatty Acid, Dicarboxylate	20676	LC/MS Polar	100000707	2510	115.004	110-16-7	444266	C01384	HMDB00176	4647644	517036	444949	387610	1016065	2672777	1476247	1039438	1990616	419465	1638624	1371864	1804700	622653	1646839	629537	724178	2497192	934832	3711231	5940979	909014	2.06801e+06	1146600	890607	868985	1277012	994866	2845489	1610725	3795754	572995	727550	1083395	892536	595176	653057
1112	margarate (17:0)	Lipid	Long Chain Fatty Acid	1121	LC/MS Neg	891	5731	269.249	506-12-7	10465		HMDB02259	135972032	69348992	68450128	62285092	98125712	53276228	35328592	47305348	44168848	52783076	81398552	84351976	85475832	79685952	44716528	81758864	38017316	44014896	59747792	110657008	100120688	34450272	109426152	78211592	85295720	112062768	35252260	52167872	64653148	71551320	234037472	87552104	61328136	72390392	143361648	48041696	44698920
1369	margaroylcarnitine*	Lipid	Fatty Acid Metabolism(Acyl Carnitine)	57512	LC/MS Pos Late	100004054	1424	414.358	106182-29-0			HMDB06210	751952	510145	133002	231677	500694	698892	260455	364990	313777	423121	327103	328977	557264	457483	217027	427507	176662	858308	470966	649879	686068	331742	664097	637176	271408	645633	248768	372406	272992	227646	1159062	381996	363406	436728	812922	297602	192164
1164	mead acid (20:3n9)	Lipid	Polyunsaturated Fatty Acid (n3 and n6)	35174	LC/MS Neg	100001472	5650	305.249	20590-32-3	5312531		HMDB10378	5589739	1.7489e+06	2.3166e+06	2.25058e+06	2.92679e+06	2372635	1.17105e+06	1512457	1252729	1902410	1910315	5185527	2.43985e+06	5504650	1078608	3228225	3258846	825770	1.80937e+06	6893722	4.09365e+06	1950281	4.13392e+06	3.28336e+06	3.07129e+06	5007707	1.43629e+06	2042453	2584030	2350186	4.77999e+06	3962719	2550077	1.72869e+06	14822795	808467	1585548
1312	methylmalonate (MMA)	Lipid	Fatty Acid Metabolism (also BCAA Metabolism)	1496	LC/MS Polar	418	3078.4	117.019	516-05-2	487	C02170	HMDB00202	4784196	4183546	2458367	2951768	3198130	3.75944e+06	2415255	2504259	2883696	2439735	10518059	3.8179e+06	6038123	5070848	2707761	4475065	8204162	3.41736e+06	4632329	3678783	8.09375e+06	3206894	3182650	3049610	2643611	2971051	3014776	2721265	3.45932e+06	3002247	4351492	3.42764e+06	7350033	7034313	3147039	2969412	3827535
1219	15-methylpalmitate	Lipid	Fatty Acid, Branched	38768	LC/MS Neg	100002945	5695	269.249		17903417			63563524	41255020	31339176	30036354	42622496	32969100	19855374	22063888	23806946	28569540	40778636	31607148	50361840	45334000	21250568	34568316	20094896	24240812	31345208	74864808	44220032	20485236	65510752	44817932	37650904	76151232	23989400	30446720	33786848	28200176	156675024	41937368	22712738	37956172	92656464	28084990	25500336
1565	myo-inositol	Lipid	Inositol Metabolism	1124	LC/MS Polar	363	3506.3	225.062	87-89-8	892	C00137	HMDB00211	4907953	14683797	3556893	5456104	14674334	12002040	9928563	15350306	6.38886e+06	7592821	7023180	9004664	6950241	6867404	6876604	12981852	17294028	12111740	9790678	9434171	26253654	8169679	6.57833e+06	8944815	7318554	13551301	15821669	7653285	15109179	10928645	6461739	5903361	8406515	17048622	19744068	11158186	4820194
1104	myristate (14:0)	Lipid	Long Chain Fatty Acid	1365	LC/MS Neg	519	5440	227.202	544-63-8	11005	C06424	HMDB00806	674363008	543909184	404151680	341932480	629822656	273548000	138421232	200959008	164535728	230855824	367763328	455759456	522335104	490412768	234061360	359547264	149510832	186534032	773751040	1039049920	388228672	134215152	766573568	479106432	403624480	528416608	162832720	243552928	269637120	300909952	1609512064	301290464	131555840	451395872	1529972736	228845504	173908608
1105	myristoleate (14:1n5)	Lipid	Long Chain Fatty Acid	32418	LC/MS Neg	100001198	5346.9	225.186	544-64-9	5281119	C08322	HMDB02000	96213528	70371232	82082888	45892496	100289384	17845340	7556631	16107357	10625127	20126396	42405204	49931688	33542460	68076976	7472813	48720776	10392482	19484302	26396160	210131968	53740940	7405636	141792688	61452616	60589428	38101636	13670293	18972840	29037552	39881272	175834688	29481334	14467857	61781844	384844128	27807772	10383093
1347	myristoleoylcarnitine (C14:1)*	Lipid	Fatty Acid Metabolism(Acyl Carnitine)	48182	LC/MS Pos Late	100006051	1316	370.295	889848-55-9	90659872			6233261	1989562	4515882	2733303	6165622	1392742	528320	4304032	881340	1330363	3439567	968718	1.0064e+06	3836026	1785201	6783218	2260188	2561610	2386058	4617598	5116693	1490922	4.10833e+06	5902664	4625803	5436599	3449737	1.82321e+06	4244516	2562384	7.98845e+06	6767637	3953583	8.28263e+06	12591335	1462458	855530
2257	myristoyl dihydrosphingomyelin (d18:0/14:0)*	Lipid	Sphingolipid Metabolism	57365	LC/MS Pos Late	100009038	2060	677.559				HMDB12085	3269852	5149830	2256354	2531095	2663710	4557822	1513528	3714643	3168970	2098898	2419941	1621483	1838457	4392878	2952675	3116079	4.13961e+06	3023875	4220911	7.00775e+06	4233440	2958594	3.36521e+06	4818289	2877099	4586262	4436717	2657647	2317476	1599147	5244346	1725512	565662	5164333	4726287	2218718	3.10434e+06
1338	myristoylcarnitine (C14)	Lipid	Fatty Acid Metabolism(Acyl Carnitine)	33952	LC/MS Pos Late	100001270	1350	372.311	18822-89-4	6426854		HMDB05066	1998748	1002098	1077293	962831	1670869	1418028	967353	1601403	1342264	1267952	890007	1256571	1979512	1437302	980026	1606983	572819	2146185	2298088	2272351	1261752	813344	1669011	2432248	1033094	1481455	1012771	1018736	808545	504661	3556855	1.48248e+06	542113	1962185	2946275	839247	834214
2247	N-palmitoyl-sphinganine (d18:0/16:0)	Lipid	Sphingolipid Metabolism	52604	LC/MS Pos Late	100009028	3090	540.535	5966-29-0	5283572		HMDB11760	790569	804638	459036	630604	610739	732279	211189	645498	735847	445233	302628	589687	619703	587970	605635	561211	712453	522119	811738	1203977	1.17897e+06	467068	718241	1174322	648573	576352	501649	547370	710398	738213	1034041	471288	428265	840560	1119718	245114	359851
2342	N-palmitoyl-sphingosine (d18:1/16:0)	Lipid	Ceramides	44877	LC/MS Pos Late	1518	2893	538.519	24696-26-2	5283564		HMDB04949	8349018	6926755	5290758	5.88292e+06	7570657	8846201	3797572	7612073	4934931	7072606	4.10866e+06	4245362	6560379	5446367	6088159	5.58553e+06	4094260	5090197	6181116	7055571	9708824	5034780	8376515	9626147	5053752	4963361	5.2842e+06	4602529	5127067	4726642	8869454	5933611	5746185	8375936	7356773	3.34334e+06	3881786
2344	N-stearoyl-sphingosine (d18:1/18:0)*	Lipid	Ceramides	54979	LC/MS Pos Late	1547	3392	566.551	104404-17-3	5283565		HMDB04950	3073355	2945571	2578315	1803294	3810071	3387717	1407445	4003550	2291984	2262856	2.061e+06	1547421	1812390	2033981	2110490	2617365	1103080	1855565	2611173	3116357	3972892	1773248	4648677	4008078	1371175	1686565	2474167	1816865	2402991	1432012	3463645	2763794	1802509	3766507	1.99373e+06	1608189	1248952
1548	N-stearoyltaurine	Lipid	Endocannabinoid	39730	LC/MS Neg	100003240	5782	390.268	63155-80-6	168274			221931	115421	152855	92213	136843	139529	68726	164548	117909	93137	100390	96880	147125	95441	165242	157597	91644	128528	143296	89800	112418	56961	257792	374582	99595	213982	58613	96533	58560	76884	298025	110006	105185	74582	138326	97056	94794
1332	octanoylcarnitine (C8)	Lipid	Fatty Acid Metabolism(Acyl Carnitine)	33936	LC/MS Pos Late	100001247	950	288.217	3671-77-0	123701	C02838	HMDB00791	9203367	3708763	10637365	6210595	29665856	4.10703e+06	785426	10428045	4562061	3532502	7311173	2.76869e+06	2739059	16664329	3.3444e+06	22543716	10594062	7319299	10258797	10721789	7101883	2.71763e+06	10719253	12476869	8276128	14624773	10094220	6606682	20573648	12287815	20459234	11427740	6112214	12482842	24843248	4969220	2776466
1116	oleate/vaccenate (18:1)	Lipid	Long Chain Fatty Acid	52285	LC/MS Neg	100008930	5655	281.249					6627190784	4036711424	4645457408	3821089024	5472142336	1535795712	761825856	1560262016	1145586176	1840711040	4599262720	2805099264	3332043264	4206078720	1600412288	4449896960	1576944128	1433272448	3570397696	7133775360	6361790464	813328832	6739435008	4510770176	7011352064	6114014208	863754432	1774873344	3886371584	4474498560	8034451968	4571193856	3488825088	4152621056	11236449280	1891251456	1225682304
1536	oleoyl ethanolamide	Lipid	Endocannabinoid	38102	LC/MS Neg	1137	6450	324.291	11-58-0;111-58-0	5283454		HMDB02088	1866480	1582578	1967246	1421379	1807882	803988	590588	318532	833574	881331	1863718	775931	1084065	1121438	790512	1389122	508997	867904	1284474	2328979	1886901	463768	3517583	1238801	2333528	1756266	584915	1192732	1460695	1408172	3047827	1443406	493815	1343139	3552807	484379	828116
2214	oleoyl-arachidonoyl-glycerol (18:1/20:4) [1]*	Lipid	Diacylglycerol	54960	LC/MS Pos Late	100010936	2907	660.556				HMDB07228	1666432	904568	1220781	942454	723515	1.29857e+06	1061719	1553201	1.04735e+06	1530336	1129269	3417740	1075916	2391259	861266	1659700	1576641	797935	755584	868864	1.73107e+06	1.85854e+06	957323	1972672	1007601	1352640	715443	2208161	1.57185e+06	962396	837106	2503107	1644686	843136	842575	178210	696261
1345	oleoylcarnitine (C18:1)	Lipid	Fatty Acid Metabolism(Acyl Carnitine)	35160	LC/MS Pos Late	100001501	1423	426.358	38677-66-6	6441392		HMDB05065	19116352	12983507	10909550	14780021	17524464	19462160	11337189	16558738	12590524	13744518	15418870	14075564	20812612	9492704	10014214	20813834	8961987	26220060	14881106	20330088	28342934	14188928	19705878	25076338	19382504	12513244	11711750	10122708	12209664	13701403	18194534	18111884	19094012	15368717	36706784	9211950	8004454
2201	oleoyl-linoleoyl-glycerol (18:1/18:2) [1]	Lipid	Diacylglycerol	46798	LC/MS Pos Late	100002989	3115	636.556	106292-55-1			HMDB07219	3809611	1833176	4655783	4494172	2189914	4722016	3252224	6706858	3924732	6771790	6082155	6342415	3.95493e+06	5254667	4512470	3389016	3298183	3604987	3078255	1317520	9919337	7508343	5263227	8282884	6.56429e+06	5390016	2274710	7227777	5013474	2.88318e+06	3448806	8444691	2482307	6268867	795448	1530176	1298951
2202	oleoyl-linoleoyl-glycerol (18:1/18:2) [2]	Lipid	Diacylglycerol	46799	LC/MS Pos Late	100002990	3223	636.556	104346-53-4			HMDB07219	2683257	1526286	4579828	3751499	2057568	3263094	3498927	5275617	3282850	5400794	5741958	6073301	3733622	4.04119e+06	4369211	2663043	2882673	3389994	2766126	1073168	8767759	6684330	5351779	6802569	5377035	4734950	2040852	5809292	4394029	3073498	2789123	9224047	2282477	5216917	624708	1447168	1189439
2199	oleoyl-oleoyl-glycerol (18:1/18:1) [2]*	Lipid	Diacylglycerol	54946	LC/MS Pos Late	100010919	3695	638.572				HMDB07218	742221	508145	1476861	1101838	573105	847280	926770	1.6825e+06	557391	1385327	1392157	2928432	613088	1331326	1097837	285911	860257	1191924	1428883	446513	2499090	1903484	1981201	3899665	2049599	1989419	681446	2087344	2027976	700684	1587378	2434228	1433645	2106473	298527	260563	417025
1109	palmitate (16:0)	Lipid	Long Chain Fatty Acid	1336	LC/MS Neg	424	5618	255.233	57-10-3	985	C00249	HMDB00220	6495017984	4394723840	5177025536	4563576320	5423996416	3500926976	2705310976	3341252608	3182381568	3389733632	4832472064	4383623680	5069321728	4537671168	3539170304	5123860992	2799903744	2966363136	3691432960	6757605376	5999698944	2659380736	6117727232	4758022144	4854994944	5333740544	2496340736	3698071040	3985357824	4622115328	8400412160	4671489536	3379510016	4747078656	8557677568	3125392384	2925787392
1110	palmitoleate (16:1n7)	Lipid	Long Chain Fatty Acid	33447	LC/MS Neg	452	5475	253.217	373-49-9	445638	C08362	HMDB03229	893291136	696749376	935539776	502398112	941871168	148730080	88185512	169402272	117652480	224772592	427452960	407376608	221559952	553845504	101675712	470075552	91022648	176007296	148175552	2226706688	801301376	93125712	1309718016	458849664	694860160	431999168	112587288	193932176	424836704	679514048	1118591616	416472768	207436320	772013888	4550152704	222538848	87125504
1341	palmitoleoylcarnitine (C16:1)*	Lipid	Fatty Acid Metabolism(Acyl Carnitine)	53223	LC/MS Pos Late	100009406	1357	398.326		71464547			1866230	994733	1.81834e+06	1287107	1727247	1209788	1336984	1587240	1131236	1316116	1338202	1386315	1417076	1102217	836016	1948552	489365	2122078	723970	3099243	2112016	1032130	2253479	2219419	1672704	1198142	1198904	722771	1036924	1093186	2238517	1.95338e+06	1056666	2307610	5.44612e+06	706674	486407
2258	palmitoyl dihydrosphingomyelin (d18:0/16:0)*	Lipid	Sphingolipid Metabolism	52434	LC/MS Pos Late	100008954	2290	705.591		9939965			57967712	67072576	39236576	45592936	48329644	66154340	27153434	55732044	54033472	37987440	41247280	29486906	36467704	54376332	39466188	56806640	55457492	41639384	54032328	87491328	69911968	42153100	52878632	57941616	53235492	57287620	48807016	52768644	46829920	38385992	60061644	32236510	56830580	58888216	82191800	41902592	45821240
1539	palmitoyl ethanolamide	Lipid	Endocannabinoid	38165	LC/MS Neg	1489	6300	298.275	544-31-0	4671	C16512	HMDB02100	2628316	2292209	2961275	2269683	2542430	1675903	1323711	791070	1689209	1530359	2387820	1421931	2213397	1945734	1250501	1.8497e+06	838781	1346445	2058581	3486003	2627733	850968	4.17851e+06	1.81434e+06	2801469	2411384	928215	2.02904e+06	2094728	2395592	4791259	1.68395e+06	652155	2043312	4052271	909262	1584107
2260	palmitoyl sphingomyelin (d18:1/16:0)	Lipid	Sphingolipid Metabolism	37506	LC/MS Pos Late	100002107	2168	703.575	6254-89-3	9939941			964535104	974003072	707125504	632899584	953160064	996842944	549225408	992145536	765200000	816431872	761489344	496494496	746369856	863181696	723237376	870480448	820468288	787101696	867704000	927864704	1200299136	753700480	876550656	873614272	785971328	890679488	843722624	675385664	870348352	653803584	1022543232	690817088	916804992	921105280	1075748992	717540544	624333760
1340	palmitoylcarnitine (C16)	Lipid	Fatty Acid Metabolism(Acyl Carnitine)	44681	LC/MS Pos Late	100000776	1425	400.342	6865-14-1	461	C02990	HMDB00222	8776839	6344719	6306984	5676858	9117471	10771287	6581703	11010510	6763145	7904463	6240890	7049281	9743442	5614291	4781026	9967147	3206439	9319489	6520135	9933342	11468583	4599207	8666221	9866053	5738684	6231066	4368171	5383628	4692552	5468956	11913516	6.68937e+06	4254619	8150112	17271076	4193526	4.10848e+06
1384	palmitoylcholine	Lipid	Fatty Acid Metabolism (Acyl Choline)	52944	LC/MS Pos Late	100009233	1482	342.337		151731			2.08254e+06	610261	196688	726147	582819	2356413	753885	749075	741821	820420	1410003	793461	163405	1931381	333362	302189	1570140	383438	2272688	1286007	1.96294e+06	663380	302134	327006	235521	1561415	1460814	513853	774324	478577	174411	454206	222139	464904	554239	179247	444224
1108	pentadecanoate (15:0)	Lipid	Long Chain Fatty Acid	1361	LC/MS Neg	980	5521	241.217	1002-84-2;10002-84-2	13849	C16537	HMDB00826	102078128	91163608	75034720	68683152	88603528	71897240	53120232	57890708	60530892	65400320	79145792	94335384	104204664	96153808	55306840	80472944	53228328	54002908	66643480	116334760	87778968	47055192	115206136	94236720	75187456	95916736	51741852	64354276	66149100	63570320	241954016	82068944	52142964	75737840	134404528	62832680	57285836
1594	choline phosphate	Lipid	Phospholipid Metabolism	34396	LC/MS Pos Early	267	700	184.073	72556-74-2	1014	C00588	HMDB01565	9867772	12808115	15399865	13796322	19926674	20275562	18756722	18331530	17731824	13593570	12361394	15671752	20649780	22998828	19716512	15058979	21762966	17805602	17079792	14917622	15751771	15373518	19955260	34313972	12718258	21724238	20058900	19830256	15247218	16582665	14422809	15533243	24905310	14160191	8356841	16916724	26027202
1599	phosphoethanolamine	Lipid	Phospholipid Metabolism	1600	LC/MS Pos Early	1026	700	142.026	1071-23-4	1015	C00346	HMDB00224	22565874	23936422	24589404	22443396	27938456	24714254	26670904	25117262	23853332	25653040	21400388	21633022	29736988	17991870	25572630	31541288	20202148	23049278	15384423	18571744	21325816	23535648	31580816	32785178	20899102	21712920	25438038	21933940	20192980	24548162	25198768	19648132	24828082	25654656	19532528	18354192	26245016
2474	pregn steroid monosulfate*	Lipid	Progestin Steroids	32619	LC/MS Neg	100002067	5000	397.205	1247-64-9				2226346	1706309	4067312	7172502	850239	2948992	3643206	2.05448e+06	2380033	1700756	5266855	446171	2720206	4685909	5440002	5086053	4473595	2523124	2190283	451400	509095	6160387	2293230	1372756	3669741	15402991	6539995	4767100	2976986	7434934	5934000	2210281	5216597	3094930	2893740	8552839	10330116
2473	pregnen-diol disulfate*	Lipid	Progestin Steroids	32562	LC/MS Neg	100001993	3868	238.077					6323905	4128441	12982891	23516224	3482931	5910992	8285823	5894508	8845955	3194716	9911850	1206598	11148891	8540654	13601186	16687935	7799707	12748819	4654783	3210783	1967776	14579178	6329067	6061570	9043800	30928432	17897668	15433969	8384356	19336136	5.63999e+06	9581431	6181363	7021528	8596289	16026726	22392368
1309	propionylcarnitine (C3)	Lipid	Fatty Acid Metabolism (also BCAA Metabolism)	32452	LC/MS Pos Early	100001162	2590	218.139	17298-37-2	107738	C03017	HMDB00824	15385545	22898756	25020012	17597474	16685910	24253584	18261308	28112202	22869390	24846582	27788032	50992052	32007652	32559164	17277654	29095030	20682596	31647870	19589538	14647749	66302992	12389304	23563420	26287498	17896568	36234624	17610258	23705604	20028880	18415828	28280952	30521670	37733920	15647045	16318125	17126316	9188494
1250	sebacate (decanedioate)	Lipid	Fatty Acid, Dicarboxylate	32398	LC/MS Neg	100001211	1788	201.113	111-20-6	5192	C08277	HMDB00792	1389501	80146	123143	150174	260925	486796	166318	201739	205494	125828	295917	249568	864065	103964	246266	163921	247855	151562	7142881	862862	162653	180239	189210	626177	142521	1380383	387157	268286	243456	223543	2393602	232842	159323	224454	514662	218850	94508
2243	sphinganine	Lipid	Sphingolipid Metabolism	17769	LC/MS Pos Late	313	1413	302.305	3102-56-5	3126	C00836	HMDB00269	692150	1.77582e+06	1045993	884188	1180122	1120607	1470082	847655	1397425	941467	521751	1400607	1424905	818083	2052334	1764373	530490	1338105	388807	954399	1100744	1.01548e+06	1325770	1451124	749655	397229	1156688	1191198	602310	698952	1354718	576816	573908	1357145	1302837	586600	602291
2244	sphinganine-1-phosphate	Lipid	Sphingolipid Metabolism	52605	LC/MS Pos Late	100001876	1431	382.272	19794-97-9	520		HMDB01383	2203270	2737895	2617403	2814510	2609525	3337400	1973074	2872402	2991137	3171154	2308094	2627808	3379341	1413043	3249181	4207214	1.97289e+06	4780100	1417205	2185770	2.67327e+06	2985475	2954000	2833850	2.59231e+06	1801619	3.10765e+06	2418572	2403197	2872559	2935344	1.84331e+06	2207859	3254382	2828278	2362555	2329781
2261	stearoyl sphingomyelin (d18:1/18:0)	Lipid	Sphingolipid Metabolism	19503	LC/MS Pos Late	1538	2400	731.606	85187-10-6;85187-10-6	6453725	C00550	HMDB01348	177345104	191029360	146628960	101082280	181331392	220745504	97345896	256341520	144567904	124603696	165537920	99720368	108155184	149922640	98768128	165919968	127445040	175252688	167087744	168898592	229279520	129231400	256640480	164471744	103980536	166344848	211736224	139262336	156114208	120008840	199673712	149004912	120901224	177681248	169172800	182351344	107621800
2268	sphingomyelin (d17:1/16:0, d18:1/15:0, d16:1/17:0)*	Lipid	Sphingolipid Metabolism	52433	LC/MS Pos Late	100006314	2082	689.559	121999-58-4				63664796	75197512	44461500	31319166	53718408	67719264	33990068	62833328	46200496	57650776	42941796	36809664	45907536	78268128	54314028	49712916	69751248	55908712	79570256	72722056	94239432	48987088	61797224	77643624	48320048	73216944	75706888	42541640	43883056	31861886	98438296	44659504	30944246	66417800	63832408	47672192	32191806
2295	sphingomyelin (d17:2/16:0, d18:2/15:0)*	Lipid	Sphingolipid Metabolism	57483	LC/MS Pos Late	100015793	1837	687.544					1934998	2280469	1195972	639451	1107926	1702610	837227	2236438	1235441	1698378	874713	900202	865335	2750192	1250642	1426556	1.59036e+06	1506103	1726247	1880974	2770811	1361932	2042652	2419004	1063474	1762012	2201963	1149300	832857	582561	2340879	1.36838e+06	691856	2336133	1396906	1011063	882427
2294	sphingomyelin (d18:0/18:0, d19:0/17:0)*	Lipid	Sphingolipid Metabolism	57473	LC/MS Pos Late	100009027	2362	733.622				HMDB12087	15910329	22370150	14827484	12689970	10997281	24777508	5288790	29013068	18339040	5851425	12708944	9721171	6007202	10785473	9965340	20049588	9174048	13714848	12391036	39012624	23532904	12478933	31852424	26907872	8477194	18233874	22291988	15240312	12533207	10225968	19187876	8.36095e+06	11186459	25714358	22916992	18305280	10318479
2293	sphingomyelin (d18:0/20:0, d16:0/22:0)*	Lipid	Sphingolipid Metabolism	57476	LC/MS Pos Late	100015786	2600	761.653					9861731	13242336	9615978	10088041	6682879	12651153	4177922	12142058	11318000	4904470	8902994	7542869	4852900	10026825	12376385	13451863	6300602	9098247	8.36448e+06	21180594	10753615	7544413	12869995	17005756	7400687	9854416	9765337	12782167	5644498	5178392	10130761	5280311	7202278	16043634	10421189	7888677	7523114
2266	sphingomyelin (d18:1/14:0, d16:1/16:0)*	Lipid	Sphingolipid Metabolism	42463	LC/MS Pos Late	100004328	1998	675.544		11433862		HMDB12097	106551840	111870096	76230112	56363592	93806040	104690416	53225348	124596232	81690488	89839008	70153288	52467352	77385664	137741616	110271744	85022416	118063872	101173744	133472344	152520976	158285856	77115744	96627896	148901760	82896712	121591856	110879280	89884232	73390464	45404400	137571488	79196864	14050080	140196784	147667904	56519620	68363824
2270	sphingomyelin (d18:1/17:0, d17:1/18:0, d19:1/16:0)	Lipid	Sphingolipid Metabolism	52615	LC/MS Pos Late	100008920	2312	717.591	121999-64-2				31997962	35657972	22512516	16298877	32279846	44066408	17339918	39507444	22514476	29055100	26970176	19645240	19673288	34137636	19034080	26239648	24893060	31142144	34371228	29498308	49669508	21579476	43894204	30980238	23396780	34450508	39585400	26766974	27053436	18588498	47073296	24375748	27493506	35161752	32156094	27042016	16429850
2271	sphingomyelin (d18:1/18:1, d18:2/18:0)	Lipid	Sphingolipid Metabolism	37529	LC/MS Pos Late	100002106	2167	729.591	108392-10-5	6443882		HMDB12101	95094976	97561224	69558512	43779056	91199768	108820704	46867532	125778912	60131880	67371352	75065184	44643124	42537236	72027688	38466848	73399112	56521672	67442088	70268712	81940528	116270880	62065948	133686752	73656776	51285328	72445240	110003408	62147952	88760920	62527528	86966232	91244456	59010284	97526752	74429480	83493360	46058360
2297	sphingomyelin (d18:1/19:0, d19:1/18:0)*	Lipid	Sphingolipid Metabolism	57475	LC/MS Pos Late	100015787	2330	745.622					19295178	25566836	15042570	10246778	20580300	25051516	11467660	25389552	19002818	17019352	16875690	10602499	10087179	22104210	12187318	15255562	14934332	22634612	24328374	21434954	29295084	16934086	20407224	26595512	13507947	23684188	34864772	22272924	13952500	9770445	29825130	19920768	19873150	23954812	15672209	16630930	12786744
2272	sphingomyelin (d18:1/20:0, d16:1/22:0)*	Lipid	Sphingolipid Metabolism	48490	LC/MS Pos Late	100006290	2685	759.638				HMDB12102	189561152	200765408	134104664	136768480	176439248	185700992	96887648	203838176	153272432	134488368	164526912	110658016	111636672	226332800	136984224	161367312	143822896	219554384	212933536	192341328	231496672	132935312	171745296	185411312	149007840	157630768	189031088	202105888	137005424	97550856	183754080	155980608	124925904	196028528	159597920	127850216	133001880
2273	sphingomyelin (d18:1/20:1, d18:2/20:0)*	Lipid	Sphingolipid Metabolism	48491	LC/MS Pos Late	100006292	2383	757.622	222403-67-0				52406136	47980348	36838876	27333100	49148496	51888896	29770852	55701048	31095484	39821596	44858988	24705280	24469880	44367396	20784700	43671492	35462472	39893656	42167444	32423548	53604732	34753752	52395028	35454560	33897760	37126216	52081304	37729136	42564144	30047662	40879840	47017364	37610472	44789716	33098884	42315828	32837180
2287	sphingomyelin (d18:1/20:2, d18:2/20:1, d16:1/22:2)*	Lipid	Sphingolipid Metabolism	57481	LC/MS Pos Late	100006293	2039	755.606					2748786	2767839	2411384	1657743	1983431	2701846	1437658	3006110	2211982	2837066	2185486	942667	1691271	2122794	1441047	2580464	1291778	1903091	1415835	2655494	3107495	1994883	3240850	2288981	1609088	1818523	5373776	2785619	2504886	2016581	2465749	4518459	477338	3659053	2215578	1906025	1562381
2274	sphingomyelin (d18:1/21:0, d17:1/22:0, d16:1/23:0)*	Lipid	Sphingolipid Metabolism	52495	LC/MS Pos Late	100009025	2793	773.653					82842592	85766088	55201260	46805256	65732524	88382120	43749248	79128040	68578280	70896560	69994512	48364564	40618384	116945888	70737688	70038008	72568616	83731896	114882080	89302808	95975600	61443748	67838336	89223360	59736984	87610520	85984168	93143840	44618752	32385266	105104216	79853344	32812572	91786872	62425704	44414780	50345320
2275	sphingomyelin (d18:1/22:1, d18:2/22:0, d16:1/24:1)*	Lipid	Sphingolipid Metabolism	48493	LC/MS Pos Late	100006295	2666	785.653				HMDB12104	274133600	260998528	178374944	152342064	228803792	265196016	148045504	257032432	169448560	204381200	214224400	135037248	152811280	302684032	197847472	240363040	190888944	226500944	259219136	231237104	324833760	180657648	217176320	134599312	208186448	213187168	253723264	238123200	198223216	141798768	234178816	214495872	126764160	253927088	248621296	159861504	170321408
2292	sphingomyelin (d18:1/22:2, d18:2/22:1, d16:1/24:2)*	Lipid	Sphingolipid Metabolism	57477	LC/MS Pos Late	100006296	2209	783.637					19002504	19354636	18210040	10238239	16118971	22831412	14501532	22744300	15912613	19656502	15513864	8.03595e+06	15428820	17502598	16708228	19809142	11360111	14605682	14236731	18050128	23417866	14403795	18937588	17385204	10618464	14408801	25879348	17432368	14775238	11908131	17880524	19112794	4705758	21328070	17437854	13193934	12976579
2277	sphingomyelin (d18:1/24:1, d18:2/24:0)*	Lipid	Sphingolipid Metabolism	47153	LC/MS Pos Late	100005986	3033	813.684	94359-13-4			HMDB12107	584095680	538584640	444687936	453567168	527186560	653998144	418130176	585032576	475262016	488547936	559247040	362281024	420718816	572276864	379279936	577279552	437509344	431565664	526329696	562969600	899313280	464737888	511064960	494349728	529466976	556132480	542142336	578217728	613604992	427746464	548151936	373483584	619207104	535401536	795654400	341224160	421554016
2291	sphingomyelin (d18:1/25:0, d19:0/24:1, d20:1/23:0, d19:1/24:0)*	Lipid	Sphingolipid Metabolism	57478	LC/MS Pos Late	100015792	3220	829.716					13252162	12996949	4503915	5393398	5121463	16375815	4206626	7638220	10207346	6185587	10614121	2475995	4927578	14527267	6270338	8344696	9150092	9601049	9411099	12034805	11160926	8721722	8809896	12132962	7863638	11409133	13122848	9544933	5120179	3941569	18548812	5954842	34706388	10784867	7601391	7199637	7520428
2267	sphingomyelin (d18:2/14:0, d18:1/14:1)*	Lipid	Sphingolipid Metabolism	47154	LC/MS Pos Late	100005985	1860	673.528					8.3397e+06	9867507	6500574	3919013	6213705	8712383	4854245	10018489	5935854	8145375	4375150	3482445	3878810	12858858	5358378	6239071	6.75316e+06	6447532	7.50961e+06	9302493	9349368	6.68048e+06	7.48688e+06	8814187	5202620	6290702	8993130	6888870	5005287	3384182	7958866	5403393	1036699	13081851	6795583	3820886	6608825
2269	sphingomyelin (d18:2/16:0, d18:1/16:1)*	Lipid	Sphingolipid Metabolism	42459	LC/MS Pos Late	100004329	2002	701.559					199521520	165165360	132101784	83144288	145624144	180296144	88290608	206276992	111991904	149854656	119945368	83440896	98644928	174605568	118134160	147032384	134696752	119261528	144511632	176697824	234011296	117427336	167444000	157731520	134281312	139389424	139091360	115427560	132428776	97075176	165101456	128312776	125995224	202352480	188878592	103107848	84903488
2296	sphingomyelin (d18:2/18:1)*	Lipid	Sphingolipid Metabolism	57474	LC/MS Pos Late	100015788	1904	727.575					11171860	9263398	6162876	3.69732e+06	6858076	8826512	4.06726e+06	10399620	6322664	5823105	6534658	2479005	5147515	8136468	4591065	6421189	5664515	6239318	6963069	7.82461e+06	9590463	6090438	11545446	6727439	5024957	6783217	11999067	7.5327e+06	7064561	5288283	10910079	16751021	4888269	10983905	5454613	6265413	4563036
2286	sphingomyelin (d18:2/21:0, d16:2/23:0)*	Lipid	Sphingolipid Metabolism	57480	LC/MS Pos Late	100015790	2330	771.637					10504272	11190501	8.26915e+06	3591819	10052288	10619261	6740013	12601760	7223498	8974211	7757486	4841747	3364444	12322664	5928086	8390318	7134649	7.92971e+06	11562976	7263224	11530007	7.91864e+06	11891068	10089659	6716200	10924360	13069875	9613048	6580788	4557918	11695865	11929328	7911006	11622266	6675095	6210072	6252158
2276	sphingomyelin (d18:2/23:0, d18:1/23:1, d17:1/24:1)*	Lipid	Sphingolipid Metabolism	52435	LC/MS Pos Late	100008956	2845	799.669					157043440	141510160	104224208	75220464	127577056	174142656	95782864	145683744	103725936	148915856	125665080	84610864	80687328	172702896	99964176	125351376	121522000	99570600	172491008	137150448	190861008	111667856	127250592	127413000	107808112	161122224	145740320	142765984	104047992	78597208	172580544	126654168	104383128	141848960	137450208	81492696	88286480
2285	sphingomyelin (d18:2/23:1)*	Lipid	Sphingolipid Metabolism	57482	LC/MS Pos Late	100015791	2315	797.653					11990467	13562626	12106662	5726085	12203796	15926927	11042840	16208036	10887220	14747600	10092936	7363372	7873580	12789917	10166161	12184900	8812927	8907860	11471471	11308232	16547583	10860951	14317506	12991472	7480460	14510379	19832926	12111060	8353287	7383908	15160207	11137901	4381503	13982945	11891258	8.34182e+06	8.05365e+06
2278	sphingomyelin (d18:2/24:1, d18:1/24:2)*	Lipid	Sphingolipid Metabolism	52437	LC/MS Pos Late	100008957	2635	811.669					281134368	263414672	239736016	180809056	267353696	327876896	221441456	299046784	206364096	277657600	250859536	153417728	215006512	243923792	186600336	278869632	193815008	174261600	220226928	256464112	400625248	221960352	255166448	224079264	219910032	219200000	291138624	251238848	278074432	225594016	241706224	189194416	209452464	267741456	333727328	174064512	186776816
2288	sphingomyelin (d18:2/24:2)*	Lipid	Sphingolipid Metabolism	57479	LC/MS Pos Late	100015789	2215	809.653					29812986	25313088	28480786	14452047	25967378	37477944	22784282	33516938	19277430	30938568	24498134	12008499	21390030	22096680	17706336	31617850	16118496	15581179	15720633	21892148	27011086	19737520	24231458	16600352	16074957	14246156	28695050	20124416	22662720	20994512	20480818	19335126	6.98959e+06	26489716	23942030	18514888	17606340
2281	sphingosine	Lipid	Sphingolipid Metabolism	17747	LC/MS Pos Late	297	1393	300.29	123-78-4	5353955	C00319	HMDB00252	2256239	5337967	3171750	2869224	3628292	3572332	4676068	3.30792e+06	4215458	3635370	1772790	3879676	4929945	2464715	7142701	6299000	1441062	3527574	1363751	2375480	3387897	3131842	4669084	6592346	2281419	1176366	4222517	3293450	1559990	2233975	4039676	1586497	1992694	3996458	2484315	1808695	2183967
2282	sphingosine 1-phosphate	Lipid	Sphingolipid Metabolism	34445	LC/MS Pos Late	100000626	1375	380.256	26993-30-6	5283560	C06124	HMDB00277	10239866	9702080	9905230	11287410	10942680	14359973	8660644	13739036	11747318	13480634	9005590	9351877	14818255	7307855	12430462	17783546	7.87055e+06	15323744	7.33089e+06	8131604	10468536	11332985	11875728	12584507	10031242	7770886	13405485	9729099	10301724	11277373	11597553	7377708	9973992	11334560	9695979	10332104	10401773
1146	stearidonate (18:4n3)	Lipid	Polyunsaturated Fatty Acid (n3 and n6)	33969	LC/MS Neg	100001229	5395	275.202	111174-40-4	5312508	C16300	HMDB06547	9388503	6036706	7601203	3.70814e+06	9681222	1977009	1807602	1.93166e+06	1323102	2990781	3967043	12229898	1616634	11414425	2018418	8476916	2563603	1290878	6419993	13335251	6558072	2577676	11148112	4861305	5383233	5383672	1.03678e+06	3550552	2259415	5018753	5061906	3354055	3105756	3261128	44585952	1807416	4163962
1540	stearoyl ethanolamide	Lipid	Endocannabinoid	38625	LC/MS Pos Late	100002254	1787	328.321	111-57-9	27902		HMDB13078	753604	547872	465962	573553	633565	403475	322565	391304	366595	436759	473811	281730	453955	314180	386430	485933	469008	525846	524300	672231	617318	309054	748460	536878	453250	436189	278527	462510	528634	443658	626224	400819	282237	518120	846751	353697	340349
1342	stearoylcarnitine (C18)	Lipid	Fatty Acid Metabolism(Acyl Carnitine)	34409	LC/MS Pos Late	100001391	1485	428.373	18822-91-8	6426855		HMDB00848	5619455	3439102	2457680	3480737	4905275	4810955	1.88704e+06	5047958	3380234	3895458	3122366	2510408	4373671	3503168	2717601	3.93883e+06	3231947	5181157	6025323	4912585	4956914	2367831	3.84411e+06	6140749	3359779	4002286	1657768	3031674	2484322	2508910	6804034	2720385	2851856	4.0923e+06	6998261	3127352	2383561
2623	taurocholenate sulfate	Lipid	Secondary Bile Acid Metabolism	32807	LC/MS Neg	100001990	4750	279.614					864690	1774670	1643541	1636655	1058320	2773161	729274	1664068	1.78606e+06	1228483	1584015	1639645	1.83789e+06	271822	2150205	1954111	793066	1875671	452316	910850	1841680	1.02855e+06	1746471	3447370	1604286	5116389	1442807	5427122	1224675	1559672	4726618	1032341	6912890	1831657	1672240	2738565	545242
2263	tricosanoyl sphingomyelin (d18:1/23:0)*	Lipid	Sphingolipid Metabolism	52436	LC/MS Pos Late	100008955	3200	801.684				HMDB12105	214744976	171226992	129498144	123975896	145173440	217730848	92251096	196086208	170390592	143681200	164918512	106699912	100973760	230808384	123002016	164016944	142396112	144993552	193034032	211317984	209630400	121363512	145969584	155281520	130338040	193469152	143680896	204016992	107579576	81070808	229046256	134598368	163369008	185123392	149803280	104985552	113691104
1604	trimethylamine N-oxide	Lipid	Phospholipid Metabolism	40406	LC/MS Pos Early	100003397	2100	76.0757	1184-78-7	1145	C01104	HMDB00925	4606198	8867007	6718344	6674757	4.09867e+06	5660493	2718356	15446356	11782595	3697175	4760460	21853652	11812021	12610001	3948378	12574804	20037436	12629643	4525923	24940388	41493352	4781644	3280917	16539871	5116024	22720628	64548196	7652401	32165304	12800534	5326152	15613664	6.08623e+06	6936598	3864936	14399708	7733774
1099	undecanoate (11:0)	Lipid	Medium Chain Fatty Acid	12067	LC/MS Neg	889	5219.2	185.155	334-48-5	8180	C17715	HMDB00947	3890806	2636795	2615726	2497282	2.80092e+06	2780561	2252858	2619976	2661254	2612344	3.29933e+06	3602933	4814532	2882795	2428453	2362587	2480093	2375146	2728231	3394818	2412169	1.85024e+06	2.90608e+06	5418360	2.79641e+06	5576383	2497824	3105333	2179889	2198624	9656128	2137639	2232253	2512834	3307408	2442213	2481455
1372	ximenoylcarnitine (C26:1)*	Lipid	Fatty Acid Metabolism(Acyl Carnitine)	57517	LC/MS Pos Late	100015836	1607	538.483					1379922	1410492	926015	1081910	889003	470006	205357	339663	299312	415829	908579	409283	768937	1117744	325228	1396653	380017	508983	857077	2853883	2294581	289691	1624635	1488246	1.61194e+06	1294482	429180	313541	733972	705955	1358688	1008719	477334	1332758	2240923	233794	96367
3197	inosine	Nucleotide	Purine Metabolism, (Hypo)Xanthine/Inosine containing	1123	LC/MS Neg	361	1602.1	267.073	58-63-9	6021	C00294	HMDB00195	46817	57997	25265	25265	25265	71462	25265	25265	25265	25265	25265	25265	25265	93893	25265	25265	25265	25265	99500	1603741	49045	25265	50553	85376	35037	584709	1050766	36637	59278	34649	25265	25265	25265	25265	25265	107492	47697
3289	2'-O-methyluridine	Nucleotide	Pyrimidine Metabolism, Uracil containing	57655	LC/MS Neg	100010896	1831	257.078	2140-76-3	102212			66855	17314	17314	20105	49411	60843	84063	23592	45749	17314	57483	70872	85839	55924	87306	50547	17314	47249	95014	55923	55126	17314	58044	98296	17314	182880	76390	31881	17314	26537	28060	78931	78103	17314	17314	23451	24625
3325	2'-O-methylcytidine	Nucleotide	Pyrimidine Metabolism, Cytidine containing	57554	LC/MS Pos Early	100010895	2411	258.108	2140-72-9	150971			827006	73943	194852	460019	520852	817000	441637	73943	365274	170099	431563	744821	754919	774748	271080	505757	188030	121659	735528	531519	222434	228817	345111	73943	608185	73943	73943	323900	402749	493740	445994	747797	559425	241270	73943	405255	384967
3314	cytidine	Nucleotide	Pyrimidine Metabolism, Cytidine containing	514	LC/MS Neg	827	1325	242.078	65-46-3	6175	C00475	HMDB00089	31678	16769	16769	16769	25264	38801	77423	36801	76816	83472	28582	24132	16769	38000	49069	32249	29932	37571	32873	16769	34630	26510	33639	100578	484815	40406	17455	43261	20813	16769	35317	16769	16769	16769	17930	20781	32144
3273	dihydroorotate	Nucleotide	Pyrimidine Metabolism, Orotate containing	601	LC/MS Polar	923	1910	157.025	155-54-4	648	C00337	HMDB03349	32154	32154	59608	751875	240044	95000	32154	275559	98583	177915	399278	49828	400141	32154	32154	102286	32154	179012	1285684	32154	145186	32154	229330	32154	74820	32154	32154	160145	132152	180760	133743	100089	39598	32154	396506	183304	175891
3253	guanosine	Nucleotide	Purine Metabolism, Guanine containing	1573	LC/MS Neg	1099	1662	282.084	118-00-3	6802	C00387	HMDB00133	71737	32206	24028	79277	132603	58729	30168	82862	56590	61885	41415	56872	60918	17348	42804	69647	41747	17348	179708	127393	75864	61573	105005	71846	22457	17348	17348	76306	49834	63624	74295	58224	17348	66485	28572	77876	95027
3220	adenosine	Nucleotide	Purine Metabolism, Adenine containing	555	LC/MS Neg	798	2075.4	134.047	58-61-7	60961	C00212	HMDB00050	126559	101612	267002	114792	128821	284683	304142	74834	304756	193221	55899	358603	106230	270585	141208	34005	34005	101671	377497	1.5547e+06	34005	157704	120059	206408	240589	180639	147055	156694	334364	247657	149456	186555	229188	182612	268576	237121	262186
3304	3-ureidopropionate	Nucleotide	Pyrimidine Metabolism, Uracil containing	3155	LC/MS Pos Early	1053	875	133.061	462-88-4	111	C02642	HMDB00026	280843	311143	529914	591903	300831	365906	429132	355294	298554	278870	347067	284609	218193	218067	257407	393830	270898	285742	261732	297348	272813	266532	395022	596616	376561	837082	516275	124798	96408	213685	233517	202393	1069736	387061	279665	296673	199879
3306	N-acetyl-beta-alanine	Nucleotide	Pyrimidine Metabolism, Uracil containing	37432	LC/MS Neg	100002102	773	130.051	3025-95-4	76406	C01073		530602	371482	455585	742789	392572	284744	501398	343910	606380	446674	335501	193764	438975	437441	321264	523561	421221	602134	362299	379677	803984	285806	320989	581605	378953	368288	270321	362999	398289	289569	351535	457725	460502	434056	503737	244258	434009
3226	N1-methyladenosine	Nucleotide	Purine Metabolism, Adenine containing	15650	LC/MS Pos Early	1242	2120	282.12	15763-06-1	27476	C02494	HMDB03331	1712427	1492648	1912464	1806722	1823595	1542692	2097378	2163364	1871874	1445109	1550751	1766777	2039896	1.96864e+06	1712184	2100060	1487242	1.87405e+06	1.9803e+06	2038942	1686611	1368920	1759764	2394662	1750646	1730544	1143900	1587729	1579127	1641308	1375506	2054084	1464770	2.00785e+06	2283782	1322781	1838824
3337	3-aminoisobutyrate	Nucleotide	Pyrimidine Metabolism, Thymine containing	1566	LC/MS Pos Early	1114	2190	104.071	10569-72-9;214139-20-5	64956	C05145	HMDB03911	7126165	3575755	8558967	3273427	6555531	3521635	6339698	5823848	3373965	2.75232e+06	3554026	2503477	1.37319e+06	3360494	2805765	5.33961e+06	4.05794e+06	3044477	6.19262e+06	4188291	9453647	4644886	3890057	7176040	6362295	8039275	3424449	2694693	5147784	4463621	4496423	2212914	9811933	8114633	5625395	4067459	3092127
3335	5,6-dihydrothymine	Nucleotide	Pyrimidine Metabolism, Thymine containing	1418	LC/MS Neg	158	1637.8	127.051	696-04-8	93556	C00906	HMDB00079	160112	242663	306598	156271	174417	145713	198895	149805	169179	166689	142139	187949	258874	225248	164434	202205	230282	209447	306911	174504	179175	131902	276548	250469	262132	133451	106717	84432	201534	207994	199080	145921	174373	212434	180874	158444	205135
3290	5-methyluridine (ribothymidine)	Nucleotide	Pyrimidine Metabolism, Uracil containing	35136	LC/MS Neg	100001446	1778.1	257.078	1463-10-1	445408		HMDB00884	1016998	924577	861233	1221788	920871	838617	809368	769073	1022749	793368	985176	987212	1189677	1294183	838861	1106031	1243057	891054	1297904	1281224	1197321	551453	732974	1131612	1249403	1283983	795357	822313	747492	1078228	1097878	1147686	838177	749869	627785	1.02002e+06	1146066
3256	7-methylguanine	Nucleotide	Purine Metabolism, Guanine containing	35114	LC/MS Pos Early	100001456	2175	166.072	578-76-7	11361	C02242	HMDB00897	3997271	2408243	3.03746e+06	3313168	2725277	3386619	2788033	2982114	2725278	2644921	2620518	2600141	2827737	2264584	2782244	3.64809e+06	2245670	3.50419e+06	3396684	3.81586e+06	3111420	3284708	3372613	4620595	3191932	2817320	2359209	2694384	2824770	2839134	3343661	2836361	2057882	3491191	3935491	2751371	3.10184e+06
3221	adenine	Nucleotide	Purine Metabolism, Adenine containing	554	LC/MS Pos Early	880	2221	136.062	73-24-5	190	C00147	HMDB00034	725932	275375	273503	507575	292986	316707	686507	754849	309858	443373	441180	412393	478911	378307	362933	328457	155132	176911	316576	816526	428661	449319	267271	532059	276977	412167	395614	543011	210618	313906	784874	398857	447064	255409	496187	288163	206766
3216	adenosine 3',5'-cyclic monophosphate (cAMP)	Nucleotide	Purine Metabolism, Adenine containing	2831	LC/MS Neg	207	1952.2	328.045	60-92-4	6076	C00575	HMDB00058	120850	154807	114565	139186	147347	152054	104695	111155	127527	135663	130593	111542	134522	90510	138217	182740	142865	105981	136154	99071	93174	136632	125479	208460	112431	101098	100595	93777	100110	112505	98722	100503	112648	149507	99652	117869	144933
3212	adenosine 5'-diphosphate (ADP)	Nucleotide	Purine Metabolism, Adenine containing	3108	LC/MS Pos Early	208	607	428.037	20398-34-9	6022	C00008	HMDB01341	2843313	4474005	3764030	2522079	3.74462e+06	2580304	3658071	1807610	4168615	3215743	2233231	4322266	5856736	2672370	4558972	6643122	2691160	2369265	2030936	3632714	3.05099e+06	2877105	4620908	5956259	3.92724e+06	2455399	4032478	2655150	2481597	3382971	4973889	996935	4386437	3.99394e+06	2.85837e+06	1365715	2008241
3208	allantoin	Nucleotide	Purine Metabolism, (Hypo)Xanthine/Inosine containing	1107	LC/MS Polar	1002	1672	157.037	97-59-6	204	C02350	HMDB00462	6420650	7073660	5589218	6454397	5254701	8396719	8946032	9857215	8474030	7065417	7446524	8.37827e+06	6778786	6466557	7512745	7587626	7428743	7.90005e+06	9434537	6756976	9045669	7291742	5116920	10101659	6947499	11895643	7182674	7.5954e+06	8626217	6743077	6681389	9157291	6363438	7828542	6982674	6524725	7309379
3213	adenosine 5'-monophosphate (AMP)	Nucleotide	Purine Metabolism, Adenine containing	32342	LC/MS Pos Early	209	1013	348.07	149022-20-8	6083	C00020	HMDB00045	11782223	14958676	12489240	13216884	13425926	8965658	10964007	28703336	10153640	9160613	12502998	11770376	13861432	7.1484e+06	13861079	19319620	8715395	18224692	9762764	12596409	12263012	11445578	11264148	8571431	11078855	13634210	12723333	9237985	9416126	9485393	11250763	7742155	11725101	14287120	12929910	9897451	11615214
3198	hypoxanthine	Nucleotide	Purine Metabolism, (Hypo)Xanthine/Inosine containing	3127	LC/MS Neg	171	1291.2	135.031	68-94-0	790	C00262	HMDB00157	1492210	2534793	2337635	1458774	885898	1775661	2645977	1.56907e+06	1727899	2591119	1068781	2462564	1.28829e+06	6476479	1795411	1033201	627825	989555	2630655	32480322	2345159	2013321	2046956	2166089	2916346	5.93374e+06	6071466	1621496	3379651	2550023	1989028	1411930	1316946	1.30309e+06	2428436	2329115	1814071
3196	inosine 5'-monophosphate (IMP)	Nucleotide	Purine Metabolism, (Hypo)Xanthine/Inosine containing	2133	LC/MS Pos Early	362	650	349.054	4691-65-0	8582	C00130	HMDB00175	924329	5517387	1712020	888765	923340	4519436	6069394	1659009	1511059	1073543	937997	3648765	1788220	433082	5527020	1653615	696134	948481	2433871	793347	933362	1451607	1356438	5123692	1186280	378330	568235	865137	708677	819713	1832208	467449	1074839	1500788	1422971	898091	1222316
3204	N1-methylinosine	Nucleotide	Purine Metabolism, (Hypo)Xanthine/Inosine containing	48351	LC/MS Pos Early	100001409	1430	283.104	20245-33-4	65095		HMDB02721	1118495	746864	548342	663654	503839	714380	359926	473376	561724	515153	621902	563784	514329	440897	638842	901191	508146	772856	798611	1108861	904262	714057	967748	1078379	697561	732700	582023	448529	649036	634695	727023	546249	582714	1028190	769397	657100	933282
3262	N2,N2-dimethylguanosine	Nucleotide	Purine Metabolism, Guanine containing	35137	LC/MS Pos Early	100001412	2210	312.13	2140-67-2	92919		HMDB04824	466472	335341	301374	312918	288317	305338	292499	427795	313069	280823	248087	313599	320040	289483	258950	463371	253961	445436	354027	470070	476607	292765	426747	575240	371179	298711	275196	250151	296936	241157	291366	337064	206167	362366	393173	211271	330170
3318	N4-acetylcytidine	Nucleotide	Pyrimidine Metabolism, Cytidine containing	35130	LC/MS Neg	100001413	2040	284.089	3768-18-1	107461		HMDB05923	145851	121510	180705	137926	146066	124014	244602	221841	151454	113597	111846	160001	57995	111378	198972	212935	107355	152822	164860	192539	230525	141369	195653	362666	167205	133433	108713	137422	155235	160443	233947	193216	67731	246287	216097	149047	214708
3236	N6-carbamoylthreonyladenosine	Nucleotide	Purine Metabolism, Adenine containing	35157	LC/MS Neg	100001415	2164	411.127	24719-82-2	161466		HMDB41623	191570	162740	208850	188140	185527	206889	166338	185940	191095	143487	169093	196819	144072	163848	172305	265813	139138	236371	172108	169225	195723	176470	220705	274050	232579	176167	161814	133106	180056	159398	203279	197311	122284	264425	232193	140244	205501
3245	N6-succinyladenosine	Nucleotide	Purine Metabolism, Adenine containing	48130	LC/MS Neg	100001664	980	382.1	4542-23-8	165243		HMDB00912	92555	61666	211385	91677	91595	96907	79376	96476	98145	105133	90997	79187	72615	62968	85350	128982	92935	107159	110969	92602	105216	68938	93015	155021	89297	104812	90417	94769	97277	92507	102203	92060	70541	97026	123427	88570	92238
3274	orotate	Nucleotide	Pyrimidine Metabolism, Orotate containing	1505	LC/MS Polar	445	1638.1	155.01	50887-69-9	967	C00295	HMDB00226	6390129	8.3399e+06	7.523e+06	7889457	11404508	12672781	6580706	12157413	9574625	13522818	8.16795e+06	10571956	17984828	3080468	5914401	9744964	3.71977e+06	12466727	3.97329e+06	6617138	9773711	7266398	14255730	10622917	6813254	4900798	10815345	6301933	5454101	7398598	4135879	6199969	5194690	5922057	9505734	11425685	7367226
3276	orotidine	Nucleotide	Pyrimidine Metabolism, Orotate containing	35172	LC/MS Polar	100001416	2250	287.052	314-50-1	92751		HMDB00788	2211092	2399561	1512814	1902049	2702383	2347052	1422281	2971063	988095	1247004	1586456	1576820	1545378	1250657	1528940	2775424	2367091	3213197	1967263	2041241	3829452	2003221	1268605	4104864	1421049	2185535	3428056	1329471	2054154	2061493	1543001	2075981	1719982	6561661	3299235	2152302	1948883
3288	pseudouridine	Nucleotide	Pyrimidine Metabolism, Uracil containing	33442	LC/MS Neg	821	1100	243.062	1445-07-4	15047	C02067	HMDB00767	14788646	10180616	14322625	15413191	12049204	13731521	14616409	10288104	12764215	13997509	13218618	16102819	8414803	12907112	10843079	15473853	10463055	10806967	18024512	12834909	15241094	12727486	14222592	16426120	16054250	14293671	10982284	14047535	14040538	12423207	15737402	14545629	11549468	14951919	14735894	11287804	16761295
3287	uracil	Nucleotide	Pyrimidine Metabolism, Uracil containing	605	LC/MS Polar	825	1089.7	111.02	66-22-8	1174	C00106	HMDB00300	522951	526745	537379	943296	838811	519517	813620	653587	356801	752923	384807	468441	350000	447294	798531	1120332	260747	1610816	429498	652099	737655	238591	712896	1.02863e+06	132903	505278	357224	326898	328647	354799	317790	466818	708164	488037	568497	371893	518969
3207	urate	Nucleotide	Purine Metabolism, (Hypo)Xanthine/Inosine containing	1604	LC/MS Neg	1134	757.1	167.021	69-93-2;120K5305	1175	C00366	HMDB00289	204730032	226710096	189909920	243285344	154208256	208789968	314098880	293759776	202548960	187187216	230637328	185720640	120144384	224813568	213724736	253755888	130525120	294598048	199018992	146712240	194639984	164064096	188961296	299159904	242031664	236082608	238543568	232115360	154427104	178913072	251535088	227286832	194582656	291937856	297549632	181047584	201073824
3286	uridine	Nucleotide	Pyrimidine Metabolism, Uracil containing	606	LC/MS Neg	535	1457.6	243.062	58-96-8	6029	C00299	HMDB00296	29715372	26055372	29604114	34704348	26990922	28873184	26303352	20830232	23660650	25643960	30345286	21079452	13245540	35322492	25649566	33044540	16711023	21277580	22116048	32465376	29565796	18165926	27128362	23119322	18594700	45665232	26005206	22183216	18995464	20701906	25605224	30361304	31331076	22665734	24461668	21636904	29205856
3199	xanthine	Nucleotide	Purine Metabolism, (Hypo)Xanthine/Inosine containing	3147	LC/MS Polar	1004	2023	151.026	69-89-6	1188	C00385	HMDB00292	5652645	11299452	7547676	3.46074e+06	5248500	4590581	3338329	5002563	2398665	2328304	2607578	3533531	3.50144e+06	7858802	3.77847e+06	6710144	5046169	4142737	3126449	27708892	13169221	5344888	7069462	8.01481e+06	6.08173e+06	8017627	8887959	2313225	11020075	5441088	5162247	6735617	7.60281e+06	14925544	6836613	6861185	7048229
811	HWESASLLR	Peptide	Polypeptide	44657	LC/MS Neg	100001281	4053	547.774					37754	37754	37754	37754	37754	37754	37754	37754	37754	37754	37754	37754	37754	98275	37754	37754	37754	37754	37754	37754	37754	37754	37754	37754	37754	37754	37754	37754	37754	37754	37754	37754	37754	37754	37754	37754	37754
809	HWESASXX*	Peptide	Polypeptide	57711	LC/MS Neg	100001327	3722	940.453					57193	57193	57193	57193	57193	57193	57193	57193	57193	57193	57193	57193	57193	87130	57193	57193	57193	57193	57193	57193	57193	57193	57193	57193	57193	57193	57193	57193	57193	57193	57193	57193	57193	57193	57193	57193	57193
700	prolylglycine	Peptide	Dipeptide	40703	LC/MS Pos Early	100003674	2136	173.092	2578-57-6	6426709		HMDB11178	199350	199350	318033	199350	199350	1054508	754129	199350	826396	199350	199350	835681	581114	468297	418422	199350	592486	199350	199350	199350	654656	199350	199350	2854248	591524	1785494	233096	199350	1563676	2623589	441607	199350	2.92838e+06	199350	337927	199350	199350
796	leucylglutamine*	Peptide	Dipeptide	48189	LC/MS Pos Early	100003183	2620	260.161		4305457		HMDB28927	53719	169906	72913	111284	53719	132767	311774	53719	164783	53719	57757	128128	96772	53719	147096	53719	53719	53719	53719	141400	53719	63648	193979	125437	53719	53719	53719	53719	53719	79363	157650	53719	82430	53719	53719	53719	53719
741	threonylphenylalanine	Peptide	Dipeptide	31530	LC/MS Neg	100001125	2322	265.119	16875-27-7	4099799		HMDB29068	18642	108949	28013	23550	61723	105805	335556	18642	55122	74827	18642	164172	38145	18642	237650	39221	18642	99467	18642	22893	18642	32036	193089	749317	18642	18642	18642	18642	18642	18642	27800	18642	53278	18642	19231	18642	18642
438	gamma-glutamyl-2-aminobutyrate	Peptide	Gamma-glutamyl Amino Acid	37092	LC/MS Pos Early	100001502	2380	233.113	16869-42-4				132840	157192	29329	304960	73591	29329	29329	122405	87761	29329	116271	73695	48139	29329	157971	141339	29329	200451	29329	76699	100241	29329	214839	29329	66704	273169	175415	97423	149764	302596	266149	29329	236564	46541	29329	403060	57818
422	gamma-glutamylalanine	Peptide	Gamma-glutamyl Amino Acid	37063	LC/MS Pos Early	100001843	1986	219.098	5875-41-2	440103		HMDB29142	209165	161239	135031	338954	57719	273248	80223	137415	183727	318452	212486	125468	57719	120912	222418	213336	395709	262605	57719	185233	90764	216517	280414	226733	176402	57719	157787	331452	198633	215266	201611	57719	57719	72751	145773	318858	104452
435	gamma-glutamyltryptophan	Peptide	Gamma-glutamyl Amino Acid	33947	LC/MS Neg	100001295	1960	332.125	66471-20-3	3989307		HMDB29160	216562	200477	291763	305996	223185	164805	163526	226172	227752	213812	192028	240465	228522	205110	159891	272839	130398	201550	211734	292882	356179	148301	300312	96206	204363	280593	175164	196928	311633	274250	278009	188205	321440	232505	274478	248644	96206
437	gamma-glutamylvaline	Peptide	Gamma-glutamyl Amino Acid	43829	LC/MS Pos Early	100001126	2700	247.129	2746-34-1	7015683		HMDB11172	1561586	694486	1738956	482931	1319050	1.50277e+06	414618	1790203	1.71424e+06	1402642	1078694	2170554	1454612	1825486	1260978	1471047	1500787	1564400	1121239	1176251	2439258	368954	817190	2966255	198102	14361651	13201482	1015543	2032469	1137593	1.62442e+06	1641824	2903175	1.60956e+06	1493775	1746533	468224
850	phenylacetylcarnitine	Peptide	Acetylated Peptides	48425	LC/MS Pos Early	100006108	3092	280.154	287108-21-8	101724840			55448	638214	641268	98805	645007	770414	459938	371986	2519480	1161383	419666	4235883	1636537	931738	518036	1318172	604877	959264	319068	664254	2064683	284246	599654	1218148	409456	822576	638936	1261035	944955	1099281	316310	2.99067e+06	2059199	1261275	282951	521293	652027
854	4-hydroxyphenylacetylglutamine	Peptide	Acetylated Peptides	55017	LC/MS Neg	100010850	1650	279.099					61428	63521	218713	25422	79711	82748	87477	82925	129434	30266	78433	131033	92603	274238	59986	116006	76155	162997	104345	124988	306444	16164	118797	432049	135287	114399	51519	101240	120858	105737	58135	110780	132956	673597	448046	31766	83913
430	gamma-glutamyl-alpha-lysine	Peptide	Gamma-glutamyl Amino Acid	55015	LC/MS Pos Early	100010901	2784	276.155		65254			2434581	1875294	2285988	2544864	1477981	3150190	1574173	2440862	2102035	2748707	1629626	3.2846e+06	2.68091e+06	3086735	1354481	1.99979e+06	1983781	3442040	1933419	1154740	2828745	2076486	2648794	2596063	2379530	5685239	4363277	2543865	3654175	2701837	3364631	2350043	3314490	2057061	1.82697e+06	3025530	2132827
424	gamma-glutamylglutamate	Peptide	Gamma-glutamyl Amino Acid	36738	LC/MS Pos Early	331	1775	277.103	1116-22-9	92865	C05282	HMDB11737	1199617	1569698	1238620	718022	938318	906838	811474	879767	831356	1117972	632720	927093	618401	2673504	862617	900734	748304	1547452	711257	1392935	869870	709699	1386794	2475328	1360839	8689542	10947289	431294	1213829	855645	1285496	684478	1002527	1027567	858796	606427	793964
425	gamma-glutamylglutamine	Peptide	Gamma-glutamyl Amino Acid	2730	LC/MS Pos Early	1140	1430	276.119	10148-81-9	150914	C05283	HMDB11738	53620280	32107898	36124476	49346652	36500644	60039444	28198004	31684384	34139500	50217764	48478596	37087976	30838224	34964848	28687198	34462736	71938784	36588304	62066276	40409360	35386044	53199736	39442040	47137508	47172668	23631292	20905632	37145420	55080984	52919760	48166128	38316008	33796708	36217664	30095680	60485624	32454324
426	gamma-glutamylglycine	Peptide	Gamma-glutamyl Amino Acid	33949	LC/MS Pos Early	100001294	1535	205.082	1948-29-4	165527		HMDB11667	13079715	6043895	5162981	7.23454e+06	9348735	7723100	6396952	5443748	5877145	7711628	6001070	3.80729e+06	3.62447e+06	8515900	3202746	5584888	9675127	5035755	8129706	5349350	6099571	9327446	10413615	6347363	10021132	25089156	35980312	3554549	7851283	7.17675e+06	9905392	6408998	5886907	5420403	5454013	7.55984e+06	7273591
427	gamma-glutamylhistidine	Peptide	Gamma-glutamyl Amino Acid	18245	LC/MS Pos Early	1235	2740	285.119	37460-15-4	7017195			566587	646667	377581	530847	403299	656708	457326	248332	352069	477534	723530	461399	352509	490166	465099	490959	971706	559983	410909	389562	706649	344194	598505	640024	430891	1426625	1082462	460463	463642	633168	600605	350267	561781	509993	539217	536259	256408
428	gamma-glutamylisoleucine*	Peptide	Gamma-glutamyl Amino Acid	34456	LC/MS Pos Early	100001485	2940	261.144		14253342		HMDB11170	352739	355216	342594	273272	273694	313990	193607	400338	323146	237475	218855	416865	351411	452969	234369	374661	326237	567719	255435	242141	552996	262953	298756	715473	294844	3137001	1632992	285661	527037	457871	404078	410184	713431	296345	369609	425629	156666
429	gamma-glutamylleucine	Peptide	Gamma-glutamyl Amino Acid	18369	LC/MS Pos Early	1268	2991	261.144	2566-39-4	151023		HMDB11171	1560659	1.55122e+06	1275244	1136685	1286066	1396169	1059301	1917620	1.68118e+06	1010998	1062708	2143273	1.67498e+06	1799928	921131	1565783	1595427	2112592	915839	1071867	1738114	882170	1532663	2340005	1385569	7549157	4220596	1101178	2036663	1750097	1791915	1319983	2944965	1227150	1340811	1431542	644516
432	gamma-glutamylmethionine	Peptide	Gamma-glutamyl Amino Acid	44872	LC/MS Pos Early	100001313	2640	279.101	17663-87-5	7009567		HMDB29155	582024	350937	414513	801029	313438	809237	258809	585619	546216	474980	432624	585983	706309	631387	230608	474052	764916	474049	550438	530134	612968	348141	622867	696269	407839	997252	437144	876383	1153164	1039246	675759	608976	1423778	316263	356047	790768	385961
433	gamma-glutamylphenylalanine	Peptide	Gamma-glutamyl Amino Acid	33422	LC/MS Pos Early	100000491	2992	295.129	7432-24-8	111299		HMDB00594	640902	781412	573632	486078	548983	635018	649828	573774	828019	405048	400048	906395	493296	558991	463868	634975	663055	760165	558764	658772	958606	452879	683320	1.70121e+06	589969	1210578	913250	482895	870545	734208	843643	526522	870031	674050	569543	631972	362434
434	gamma-glutamylthreonine	Peptide	Gamma-glutamyl Amino Acid	33364	LC/MS Pos Early	100001314	1750	249.108	5652-48-2	76078708		HMDB29159	2269368	1682424	2799637	2432405	1842418	1506702	1536836	1167394	1701493	1561775	1256683	2752310	1751365	3115671	1216655	2855595	2502019	2049082	2793546	2291878	1553307	2142335	3731010	2242255	2698967	3410582	5649872	3.10157e+06	3505487	3.60636e+06	3113922	1880084	3911372	2354489	1961115	2484136	1235574
436	gamma-glutamyltyrosine	Peptide	Gamma-glutamyl Amino Acid	2734	LC/MS Pos Early	1102	2518	311.124	7432-23-7	94340		HMDB11741	355213	607917	602596	512379	392933	570166	329424	735514	633538	383318	315091	793093	513429	547062	332408	511081	398930	626855	510104	697819	706459	478977	684367	948490	892309	965351	711765	309660	892708	680586	627286	691701	836679	739777	406424	563852	261344
594	histidylalanine	Peptide	Dipeptide	42027	LC/MS Neg	100003542	970	225.099	16874-75-2	351667		HMDB28878	166165	241930	133187	109634	75041	93832	122032	89944	190481	129704	141263	182341	92358	27631	133020	118084	23843	60941	31727	159479	71625	153214	226037	133475	122370	64530	86413	131442	69155	83850	228405	37937	84341	105228	55313	79844	70721
613	isoleucylglycine	Peptide	Dipeptide	40008	LC/MS Neg	100003169	1992	187.109	868-28-0	342532		HMDB28907	322686	349990	450753	160741	168735	262457	1053174	170533	285959	203100	182816	557711	153296	424425	1559440	274029	186527	186216	411581	155080	135041	171446	262648	682782	310015	286586	156582	227680	281920	281432	300573	249716	594050	190374	218873	284843	230635
631	leucylglycine	Peptide	Dipeptide	40045	LC/MS Neg	100003185	2050	187.109	686-50-0	79070		HMDB28929	39312	207837	57400	60800	68242	152595	468016	45238	94218	110573	50929	254633	47947	84733	208377	17116	52570	81549	103435	53483	26780	42615	192331	512257	40612	46076	56581	45411	64197	68828	69620	57503	79762	52758	39686	70079	58059
440	N-acetylcarnosine	Peptide	Dipeptide Derivative	43488	LC/MS Neg	100004046	1235	267.11	56353-15-2	9903482		HMDB12881	1.01838e+06	428249	637427	866210	414174	499026	814611	477396	597372	647339	1070617	509544	535481	785563	697387	1263176	533516	749315	1.04548e+06	460059	179870	975319	675163	1263598	630428	890566	505705	633846	398249	599158	619545	727375	354563	931757	378778	561000	965794
852	phenylacetylglutamate	Peptide	Acetylated Peptides	52925	LC/MS Neg	100009045	1630	264.088		11579826		HMDB59772	75491	78539	72115	31481	141420	99516	69617	75805	289984	135932	155433	369571	152068	148217	48828	168928	180754	99622	104368	167799	194958	44286	143544	403674	85098	226785	194009	167589	157562	116863	43102	210298	105528	312447	104786	38307	185244
853	phenylacetylglutamine	Peptide	Acetylated Peptides	35126	LC/MS Neg	100001417	2330	263.104	28047-15-6	92258	C04148	HMDB06344	6724560	13242331	15375130	8695408	20789180	24750714	14366636	15026799	36910104	21423356	29213142	41012560	30305080	29574778	12173115	26370760	36343552	23330442	16667103	33904308	30002176	12986664	23612484	42353768	15429720	27237666	15769750	31028502	24043340	17625496	10346354	29962404	23988800	36408036	11427361	9974920	29236708
783	valylglycine	Peptide	Dipeptide	40475	LC/MS Neg	100003641	1506	173.093	686-43-1	136487		HMDB29127	245705	638675	567089	223161	177622	609424	2212130	150890	280405	240351	162178	1068241	240872	615092	1198651	240576	149999	155788	658256	155861	152490	165980	229916	628541	339540	200615	145819	188553	215112	211427	431946	214026	603269	219774	361802	416724	224113
4459	HEPES	Xenobiotics	Chemical	21248	LC/MS Pos Early	100000843	1627	239.106	7365-45-9	23831			952721856	952721856	952721856	952721856	952721856	952721856	952721856	952721856	952721856	952721856	952721856	952721856	952721856	1697968256	952721856	952721856	952721856	952721856	952721856	952721856	952721856	952721856	952721856	952721856	952721856	952721856	952721856	952721856	952721856	952721856	952721856	952721856	952721856	952721856	952721856	952721856	952721856
3883	theanine	Xenobiotics	Food Component/Plant	22206	LC/MS Pos Early	100000784	2180	175.108	3081-61-6	439378	C01047	HMDB34365	65674	65674	65674	65674	65674	65674	65674	65674	1230107	65674	65674	65674	175355	65674	65674	1306693	3515128	65674	65674	65674	65674	65674	68814	65674	1406291	65674	65674	65674	1702416	4684035	65674	65674	65674	65674	65674	65674	4821979
3610	sucralose	Xenobiotics	Food Component/Plant	36649	LC/MS Neg	100001789	3140	395.007	56038-13-2	71485	C12285	HMDB31554	17078	79250	240806	17078	17078	17078	17078	17078	17078	17078	17078	65632	420153	17078	461903	17078	17078	17078	17078	17078	36366	17078	17078	46679	17078	17078	17078	17078	17078	43372	17078	17078	17078	64017	280068	17078	101029
4511	gentisic acid-5-glucoside	Xenobiotics	Chemical	48729	LC/MS Neg	100006372	1434	315.072	1820-89-9	10914066			17537	17537	17537	65137	17537	57459	74510	17537	17537	115047	17537	17537	17537	17537	43237	17537	17537	18035	241794	17537	17537	175740	17537	17537	292125	969130	17537	88888	17537	17537	17537	17537	17537	17537	17537	17537	161740
3856	saccharin	Xenobiotics	Food Component/Plant	21151	LC/MS Neg	100000870	1999.7	181.992	81-07-2	5143	D01085	HMDB29723	58195	534712	58195	58195	58195	693453	12312554	1374184	58195	58195	58195	58195	58195	58195	58195	58195	58195	58195	58195	58195	433317	58195	16203435	4444664	58195	58195	58195	58195	58195	58195	184983	58195	58195	78648	58195	2599560	5926388
3655	1,6-anhydroglucose	Xenobiotics	Food Component/Plant	21049	LC/MS Neg	100000939	919.7	161.046	498-07-7	2724705		HMDB00640	381770	41318	41318	41318	41318	41318	83044	41318	126237	41318	41318	717136	41318	41318	1263383	41318	41318	1248756	591975	642285	2140085	41318	41318	41318	41318	41318	84906	41318	41318	41318	41318	41318	41318	41318	367552	41318	704370
4506	2-methoxyresorcinol sulfate	Xenobiotics	Chemical	48445	LC/MS Neg	100006184	1863	218.997	1446269-78-8				143332	77278	77278	598707	77278	276826	77278	77278	77278	77278	77278	77278	164865	77278	77278	77278	525228	198331	77278	294029	99939	77278	77278	1572408	1291043	77278	180118	77278	765245	116333	380683	77278	77278	77278	77278	77278	77278
4521	4-acetamidobenzoate	Xenobiotics	Chemical	57585	LC/MS Neg	100009413	1403	178.051	556-08-1	19266	D03836		16290	16290	16290	16290	16290	16290	16290	16290	487066	29759	16290	28607	16290	1934346	16290	16290	67534	16290	38041	16290	94351	21031	16290	39234	35468	269890	22060	16290	16290	16290	16290	16290	95283	16290	16290	16290	16290
3882	tartarate	Xenobiotics	Food Component/Plant	15336	LC/MS Neg	100000295	615.3	149.009	87-69-4;6106-24-7	444305	C00898	HMDB00956	984214	82530	76108	76108	76108	8513979	220662	76108	76108	76108	155061	1583903	76108	1134496	2961907	76108	107053	76108	245429	883882	76108	9580982	76108	76108	8732281	3.5508e+06	76108	76108	76108	575664	76108	76108	76108	76108	1658106	76108	695063
3858	acesulfame	Xenobiotics	Food Component/Plant	48569	LC/MS Neg	100006203	1581	161.987	55589-62-3	36573		HMDB33585	22133	6489306	10580342	759107	22133	22133	22133	22133	411644	22133	22133	4914161	22133	22133	1937952	22133	22133	41443	22133	22133	22133	181046	22133	3945088	22133	22133	5730307	22133	2167025	1133908	99536	22133	22133	22133	8531546	3631487	132757
3937	isoeugenol sulfate	Xenobiotics	Food Component/Plant	48997	LC/MS Neg	100006089	3893	243.033					17136	17136	17136	17136	17136	142407	17429	25305	20967	17136	157112	135761	23244	17136	81714	17136	17136	17136	105345	32837	68437	17136	17136	17136	55671	17136	17136	17136	132214	281109	452980	23547	17136	26293	31621	17136	92464
4508	1,2,3-benzenetriol sulfate (1)	Xenobiotics	Chemical	48761	LC/MS Neg	100006373	1453	204.981					31647	21151	21151	825270	21151	154294	36627	21151	30950	21151	41928	21151	80230	21151	77194	21151	616181	90804	43989	58203	92804	24735	30265	227420	342421	21151	61564	51315	529718	105614	244556	21151	21151	33817	21151	21151	21151
3665	2-isopropylmalate	Xenobiotics	Food Component/Plant	15667	LC/MS Polar	100000409	2605	175.061	3237-44-3	77	C02504	HMDB00402	109252	7987360	109252	1164702	290859	245345	366662	109252	554443	109252	109252	11637758	208515	109252	521540	109252	844687	120693	1959271	109252	3795966	284507	109252	785368	1450798	395928	4192001	109252	109252	127816	109252	3526257	109252	109252	142500	109252	909307
3492	3-methyl catechol sulfate (2)	Xenobiotics	Benzoate Metabolism	46164	LC/MS Neg	100004110	2860	203.002					341832	24522	24522	24522	31283	553699	184009	90735	73107	24522	197394	24522	214630	24522	304521	24522	24522	135493	24522	143432	228264	81293	24522	30454	24522	24522	254333	24522	415257	361840	801531	24522	24522	24522	24522	24522	57938
4449	dimethyl sulfone	Xenobiotics	Chemical	43424	LC/MS Pos Early	100004284	832	95.0161	67-71-0	6213	C11142	HMDB04983	47133	3.65728e+06	47133	47133	47133	58976	47133	47133	139427	47133	283147	215791	242527	11381348	47133	110134	269043	224872	179685	47133	47133	47133	47133	47133	283744	2438428	47133	47133	47133	1696572	47133	155946	240911	126471	132644	151166	150800
3666	2-oxindole-3-acetate	Xenobiotics	Food Component/Plant	40479	LC/MS Neg	100003109	2076	190.051	2971-31-5	3080590		HMDB35514	18050	34274	18050	55065	18050	21696	26794	18050	18050	18050	25396	28499	56737	37021	18050	35322	529445	18050	18050	40909	145882	36186	27922	153081	166373	31031	18050	18050	18050	26890	18050	35133	45849	47464	18050	40417	90303
3547	1-methylurate	Xenobiotics	Xanthine Metabolism	34395	LC/MS Pos Early	100001400	1461	183.051	708-79-2	69726	C16359	HMDB03099	550241	42807	80081	42807	96310	162301	588733	42807	114560	42807	137865	42807	133594	387769	250536	94551	263757	307685	42807	514272	1344104	139670	104020	610308	94795	42807	88792	42807	748077	311772	665839	42807	42807	42807	963063	42807	212864
4391	ethyl glucuronide	Xenobiotics	Chemical	39603	LC/MS Neg	100002849	793	221.067	17685-04-0	152226		HMDB10325	323164	28602	129341	104439	193227	28602	150876	136569	28602	206055	30883	264026	297441	28602	441096	253735	28602	190802	28602	1.81758e+06	28602	229190	28602	28602	340853	290392	242779	28602	157521	2366007	28602	144958	205330	28602	3239795	105725	637113
3792	indolin-2-one	Xenobiotics	Food Component/Plant	43374	LC/MS Pos Early	100004318	2575	134.06	59-48-3	321710	C12312		29658	29658	340258	117607	336463	209255	212339	84833	273985	109826	29658	273409	324852	128160	29658	120235	112490	96270	29658	29658	572428	86597	29658	288200	29658	320878	265053	337199	29658	29658	263648	236346	49351	139508	29658	252840	140553
3520	propyl 4-hydroxybenzoate sulfate	Xenobiotics	Benzoate Metabolism	48460	LC/MS Neg	100006264	3971	259.028	162338-10-5				465074	18333	205633	54376	47687	1462851	62297	356755	164523	407256	2292232	1994264	18333	368122	812307	1402928	2362674	1015598	1805275	2166874	5149134	18333	2.05151e+06	411161	18333	18333	23332	888206	586898	805370	18333	18333	18333	18333	102666	120851	985626
3928	umbelliferone sulfate	Xenobiotics	Food Component/Plant	48674	LC/MS Neg	100006282	2442.8	240.981	69526-88-1	129659			15700	15700	105205	15700	15700	9964100	39412	119366	264874	261929	608877	1422952	15700	15700	77416	18616	991887	15700	332425	111512	497644	61793	85776	610082	18375	63234	9858066	15700	46177	42451	99304	146845	54415	15700	15700	15700	94894
3548	7-methylurate	Xenobiotics	Xanthine Metabolism	39598	LC/MS Pos Early	100002241	1321	183.051	612-37-3	69160	C16355	HMDB11107	138571	124403	37888	84075	37888	37888	37888	37888	37888	79018	122026	37888	37888	268012	184516	120015	467405	226408	717204	193800	139322	75160	37888	266369	116014	161467	128486	95713	299221	92854	139071	92078	159391	51909	116658	133468	555740
3644	levulinate (4-oxovalerate)	Xenobiotics	Food Component/Plant	22177	LC/MS Neg	100000765	934.6	115.04	123-76-2	11579		HMDB00720	406403	285091	58402	58402	213436	295984	347571	283077	58402	148284	314820	158647	289687	58402	213018	231717	58402	293735	247955	604506	857705	332471	58402	369348	58402	58402	463508	58402	703400	410898	1087868	184664	221788	58402	309089	58402	177504
3532	o-cresol sulfate	Xenobiotics	Benzoate Metabolism	36845	LC/MS Neg	100001806	2796	187.007		11615528			269680	20009	111867	20009	78851	415479	282089	129007	21991	88427	410396	20419	274407	47160	370647	20009	20009	35240	130353	294486	347417	211778	33381	20658	65016	20009	118659	45434	643749	551580	2920469	20009	20009	20009	20009	20009	491480
3814	methyl indole-3-acetate	Xenobiotics	Food Component/Plant	1584	LC/MS Pos Early	1104	3339	190.086	1912-33-0	74706		HMDB29738	105651	215952	72785	216661	111175	190237	148305	664961	295363	286065	540558	270019	250595	229342	46408	227649	138668	254041	154201	86960	354657	46408	80104	129026	157902	229559	46408	46408	120242	46408	199163	246167	198483	116446	463290	46408	288062
3552	1,3,7-trimethylurate	Xenobiotics	Xanthine Metabolism	34404	LC/MS Neg	100001397	1985	209.068	5415-44-1	79437	C16361	HMDB02123	2753168	64733	74078	45616	577388	3040935	1799681	715603	1082029	208604	859373	45616	1285540	348628	1691839	492830	678273	1904070	356146	3566785	2314723	759815	940621	1417611	116363	45616	1059368	45616	3188186	1827746	3016525	45616	45616	45616	2748366	116697	178737
3551	3,7-dimethylurate	Xenobiotics	Xanthine Metabolism	34399	LC/MS Neg	100001398	1418.2	195.052	13087-49-5	83126	C16360	HMDB01982	197808	517333	23019	160293	211581	23019	260332	44725	168841	88586	23019	23019	109041	118589	280500	174395	944204	277411	1429939	219974	54541	207544	148109	360235	148866	169964	244050	53889	144448	162917	96787	23019	23019	175694	149257	308931	1378271
4403	3-acetylphenol sulfate	Xenobiotics	Chemical	48693	LC/MS Neg	100004326	2477	215.002					250925	31246	64586	14198	28730	459494	238878	110338	92000	14198	249340	89857	235528	90969	281021	14198	373408	171266	425757	147902	195464	97510	29152	50450	37664	29336	259310	23851	393927	327815	690048	14198	14198	14198	14198	79159	280154
3926	4-vinylguaiacol sulfate	Xenobiotics	Food Component/Plant	48442	LC/MS Neg	100006126	3354	229.018					1208622	22293	22293	22293	211743	2398699	1739642	804957	317453	104789	480832	249587	801335	22293	1067423	22293	258530	688601	406195	209631	491870	569252	87537	223504	707435	247681	684543	47891	1.60474e+06	1135693	2197745	22293	71985	22293	22293	172153	318753
3697	alliin	Xenobiotics	Food Component/Plant	41494	LC/MS Pos Early	100003473	1470	178.053	556-27-4	87310	C08265	HMDB33592	248020	220879	198204	4853939	81957	159448	186943	1120333	339293	654510	1570149	193187	271608	3254412	1135309	166984	6126687	212704	7759829	324858	980973	922772	209665	397490	8933522	19241428	81957	2.06376e+06	570086	1708786	81957	81957	81957	81957	673341	1055574	663485
3559	caffeic acid sulfate	Xenobiotics	Xanthine Metabolism	53254	LC/MS Neg	100009337	870	258.992				HMDB41708	5607283	18170	18170	118064	243486	2708469	4783155	255181	843785	18170	1576786	427076	864863	41797	2631489	18170	174742	3700787	2205986	891461	24884234	688768	1175617	22922	1685425	1.47676e+06	558713	947668	1082698	1144993	2384101	45145	96476	18170	197615	18170	85891
3698	N-acetylalliin	Xenobiotics	Food Component/Plant	45404	LC/MS Pos Early	100005367	1348	220.064					373355	39791	102150	2179425	128903	318550	370262	462342	223036	276462	2084825	582929	175676	1986622	451094	303700	2607410	159872	1260843	318398	865741	313438	296601	534451	10460422	19649364	39791	311942	1241795	3361655	39791	39791	39791	39791	1627145	266216	149495
3859	S-allylcysteine	Xenobiotics	Food Component/Plant	43239	LC/MS Pos Early	100004509	2690	162.058	21593-77-1	98280		HMDB34323	358776	43568	349307	13415870	154086	224740	587408	391372	145675	667552	2287440	671908	234710	3088895	1475121	209059	9403867	399323	5158316	321995	789872	2193788	455965	324056	12044068	8472016	43568	1674375	1075486	3225163	43568	43568	43568	43568	634481	1458550	160802
3753	dihydroferulic acid	Xenobiotics	Food Component/Plant	40481	LC/MS Neg	100003432	1928	195.066	1135-23-5	14340			2228465	38288	115151	102861	38288	289362	99516	97580	176951	38288	77869	222308	84032	75258	95966	38288	97601	137029	127333	288176	530054	82211	38288	103711	64039	108190	100068	74832	156437	162806	143951	125610	49451	99954	198219	47533	78360
3549	1,3-dimethylurate	Xenobiotics	Xanthine Metabolism	32391	LC/MS Neg	100001106	1671.4	195.052	944-73-0	70346		HMDB01857	869695	108446	174673	144712	412500	675774	1418961	316496	315164	329371	360298	78910	395773	894203	484823	491954	336019	859150	213918	1415987	899745	438669	610404	779491	314076	86380	472956	15067	805518	717615	1153888	15067	15067	15067	1439521	187327	520355
3958	3,4-methyleneheptanoate	Xenobiotics	Food Component/Plant	53026	LC/MS Neg	100006651	3807	141.092					923739	204610	338027	303358	381637	76067	76067	287650	357096	172338	413094	293758	161703	280756	169000	931376	279622	179853	76067	120556	76067	221621	373080	485353	76067	76067	148458	563904	76746	159859	198504	405152	76067	385162	206042	141928	94615
3536	3-(3-hydroxyphenyl)propionate sulfate	Xenobiotics	Benzoate Metabolism	45415	LC/MS Neg	100005391	1294	245.013	86321-32-6	187488			1376743	24915	1229609	371261	34562	74745	395833	127281	983401	24915	65588	515427	299839	534155	229356	24915	650454	369245	364195	882649	2274429	48840	24915	459462	385544	541644	43764	316576	1.67721e+06	779204	76122	412562	239880	430744	156221	229706	653401
3557	5-acetylamino-6-formylamino-3-methyluracil	Xenobiotics	Xanthine Metabolism	34401	LC/MS Polar	100001402	1424	225.063	85438-96-6	108214	C16365	HMDB11105	639258	185699	432301	174801	1238656	945748	759678	410669	163479	151886	275014	27896	790975	454821	395144	831685	336059	342664	204451	6210779	2346501	366779	1165360	438704	179318	27896	145248	166075	675282	204769	359932	71818	27896	124145	1760113	121948	299733
3516	3-methoxycatechol sulfate (1)	Xenobiotics	Benzoate Metabolism	48763	LC/MS Neg	100006375	2163	218.997					2730780	99914	728467	6948825	173833	3428656	975698	247180	1307813	99914	1992224	727266	915720	813114	2254533	144241	6134348	2695405	1355483	3053704	2.94531e+06	671371	1893822	3.85583e+06	5238673	99914	463468	1402213	6492383	3895694	3723426	416825	184689	1245106	854580	99914	190036
3554	3-methylxanthine	Xenobiotics	Xanthine Metabolism	32445	LC/MS Pos Early	100001108	1415	167.056	1076-22-8	70639	C16357	HMDB01886	788404	1535637	219083	205102	638386	279467	554749	225497	79765	286206	206531	61972	263227	596838	1407573	290218	5282360	1267755	8078963	2254739	1.3119e+06	308497	615448	2428596	585627	496142	809831	231241	1076909	643748	438715	61972	61972	562698	1.38616e+06	1004556	4780417
3541	3-phenylpropionate (hydrocinnamate)	Xenobiotics	Benzoate Metabolism	15749	LC/MS Neg	100000010	2860	149.061	501-52-0	107	C05629	HMDB00764	85853	522258	88462	177988	689114	1613470	2097732	547174	1083099	1544088	1280840	220360	2732277	3583733	67838	554024	3078220	1430476	1660127	67838	1727045	1100270	661415	213608	1363749	2326958	2023174	196247	1819190	200278	1142562	67838	2.07221e+06	172739	88669	1560632	1327543
3885	thymol sulfate	Xenobiotics	Food Component/Plant	36095	LC/MS Neg	100001757	4410	229.054	89-83-8		C09908	HMDB01878	46129	189976	4353934	702744	3824412	25600232	2817118	923214	4797403	4542432	2040946	1.83013e+06	900740	45884	4364463	2675023	295935	11245978	564138	3899437	1425856	4813422	5291814	45884	966330	149811	67283	893983	6299661	19262836	145407	45884	45884	5926741	11990902	308033	1577399
3550	1,7-dimethylurate	Xenobiotics	Xanthine Metabolism	34400	LC/MS Neg	100001399	1578.6	195.052	33868-03-0	91611	C16356	HMDB11103	4766856	281652	943234	167297	1.77627e+06	2152539	3637593	1486366	1262473	1126637	1439750	112442	1793390	2663433	2300517	1719491	1.80712e+06	2.09106e+06	1006719	4844535	7.52188e+06	1175196	3169258	5816420	1277154	217949	981685	76809	3.96102e+06	3333162	3.72697e+06	203604	67470	85528	6188039	467469	1209250
3539	3-(3-hydroxyphenyl)propionate	Xenobiotics	Benzoate Metabolism	35635	LC/MS Neg	100001624	1980	165.056	621-54-5	91	C11457	HMDB00375	2373420	81584	2383377	1408103	187013	215591	1250192	250803	429312	81584	201052	1745691	1662718	1138389	727379	81584	115968	663542	449972	3.43963e+06	4700903	185396	120712	819897	364787	1086872	194213	2312498	912648	1895521	243832	492562	478930	1229582	399960	1025452	759830
3543	caffeine	Xenobiotics	Xanthine Metabolism	569	LC/MS Pos Early	849	2106	195.088	58-08-2	2519	C07481	HMDB01847	191189408	5423356	6314959	2616789	69063048	231252144	107471512	70506512	83635280	13394889	47425960	2079626	95695840	14899990	105582424	17438276	29555766	104217000	16109240	210161904	252696208	42329920	49972832	112103192	8767242	1292753	60082936	1516742	161330496	186503088	192242816	3701225	731648	731648	177079616	13351432	6343548
3931	eugenol sulfate	Xenobiotics	Food Component/Plant	48715	LC/MS Neg	100006171	3782	243.033	95480-60-7	180632			34966	642691	69867	33779	48716	266679	43615	286534	291427	6345861	23308574	763710	116560	58461	104373	21076	124082	15826	545452	83583	1386142	74626	24719	4023308	50203720	774322	495832	305475	135780	73310	40776	413813	90501	107588	105294	66632	189938
3767	ferulic acid 4-sulfate	Xenobiotics	Food Component/Plant	47114	LC/MS Neg	100005389	1200	273.007	86321-29-1	6305574		HMDB29200	1802913	99453	65833	395785	242041	3199879	3491007	692879	869335	119446	1425287	774711	790199	34800	950872	34800	461326	1517209	726064	243445	16362397	2650373	646336	505148	1313803	1834179	1161264	203817	841056	355393	1459967	159508	80717	34800	153439	163877	1428538
3841	piperine	Xenobiotics	Food Component/Plant	33935	LC/MS Pos Late	100001267	1168	286.144	94-62-2	638024	C03882	HMDB29377	3092548	7051642	1002511	41317092	14274047	11640016	1979244	3.20717e+06	1781560	13582311	12567983	6495980	63468	10573750	22133688	5597352	63468	27657136	18024250	34401584	26757304	27554006	15910378	9560359	58149360	21531868	7762815	4947754	15513164	53384984	63468	7665941	63468	6191514	27783406	15304295	3235563
3491	3-methyl catechol sulfate (1)	Xenobiotics	Benzoate Metabolism	46165	LC/MS Neg	100004112	2790	203.002					7969168	37431	387855	89482	1115306	8117154	3492172	1481452	1609462	444566	4460974	956232	4198792	600341	5919989	68248	376682	2400557	1354903	5042931	6925611	2559643	648035	768072	330559	75027	3390003	183810	6246335	6627013	15179905	214793	66334	37431	37431	108989	1464228
3555	7-methylxanthine	Xenobiotics	Xanthine Metabolism	34390	LC/MS Pos Early	100001396	1350	167.056	552-62-5	68374	C16353	HMDB01991	1338328	2361050	409852	501484	1.65433e+06	415032	1270570	465160	340919	571923	258618	101266	385129	1408208	2490254	783615	10370787	1646521	16362075	2729767	1456428	766124	723648	2499764	1053847	907416	1393802	239458	1420235	727610	857682	101266	101266	1244455	1472262	3045197	11980909
3817	N-(2-furoyl)glycine	Xenobiotics	Food Component/Plant	31536	LC/MS Neg	100001086	1525	168.03	5657-19-2;5657-19-2	21863		HMDB00439	5472860	65687	93271	51169	753497	11052801	2614454	3169894	984680	90887	3978066	1254274	7027984	110850	2814438	41132	784896	1724595	1072459	4543262	3622118	1240470	394751	811114	415576	224490	5042830	230032	11690068	3174473	7471757	73458	41132	45223	44743	41132	386042
3544	paraxanthine	Xenobiotics	Xanthine Metabolism	18254	LC/MS Neg	100000453	2279	179.057	611-59-6	4687	C13747	HMDB01860	6678285	400917	972227	412152	3896857	4725770	7121783	1476731	2559704	1496344	1924729	303567	2158766	2086246	3519501	1781385	1548203	3856251	910659	5749994	10958427	2356298	2547341	3360591	937837	336438	1930057	51445	5265137	5565169	8497324	197687	51445	192737	8522826	1762587	1368135
4505	1,2,3-benzenetriol sulfate (2)	Xenobiotics	Chemical	48762	LC/MS Neg	100006374	1709	204.981					4699583	26902	775584	20170582	379067	6501755	2218650	835495	1825325	26902	1.88395e+06	1026991	3900807	1825379	2787240	42899	14206281	5071790	1.84325e+06	4368059	3001652	1977116	2189645	15407563	39833860	118971	2091097	2686226	20479076	5643399	12653701	915378	996166	1915377	712952	132919	274109
3553	1-methylxanthine	Xenobiotics	Xanthine Metabolism	34389	LC/MS Pos Early	100001405	1500	167.056	6136-37-4	80220	C16358	HMDB10738	6107117	282845	490629	181363	1479055	1870542	6096808	598234	1.02985e+06	973859	1676577	80799	1408013	2645634	2296348	670664	1258528	2186981	991599	4590120	6249836	2245522	1177888	1908735	1237434	215024	1339829	61396	9341758	4453265	8584446	165763	76496	101139	6806177	1300684	2.049e+06
3658	2,3-dihydroxyisovalerate	Xenobiotics	Food Component/Plant	38276	LC/MS Polar	100002417	1050	133.051	1756-18-9	677	C04039	HMDB12141	2.05386e+06	3.57966e+06	242879	3793714	886779	819634	795817	336644	1252733	625621	572029	4541031	208364	236176	518465	365116	2203447	190465	2728643	3613414	6884467	445796	186666	3.87492e+06	2612567	361363	2106812	742415	1265393	7.95292e+06	229253	628253	148354	312329	4.05522e+06	346351	4653601
4405	2-aminophenol sulfate	Xenobiotics	Chemical	43266	LC/MS Neg	100004322	1677	188.002		181670		HMDB61116	652896	154825	1311828	627183	93101	317025	1062695	433758	487660	1513455	1841235	599040	292763	900069	121419	439413	858585	2547765	1080801	176430	1245606	429126	550282	1333129	579046	107044	2632717	1023377	1811369	1674106	262375	169152	63276	435304	63276	68784	793449
3462	2-hydroxyhippurate (salicylurate)	Xenobiotics	Benzoate Metabolism	18281	LC/MS Neg	1869	2184	194.046	487-54-7	10253	C07588	HMDB00840	988696	1589464	445833	375211	125816	72850880	313006	156864	321400	330466	1045190	60464256	235219	463666	2160903	2584954	792509	1605618	4747727	235055	3.90401e+06	340942	23373228	268386	1372650	1955200	487532	680092	266965	465887	129017	242680	682380	287606	147120272	129566	365309632
4507	3-hydroxypyridine sulfate	Xenobiotics	Chemical	48448	LC/MS Neg	100006098	1595.5	173.987	1955-23-3				16265041	260141	550896	160558	2613549	30966332	14133879	8065520	11720187	1043201	17311808	8618434	15528094	1176566	12291511	105479	1450985	24947526	3.48896e+06	9338074	16800268	6.53021e+06	4336806	282386	1826744	561944	13620898	220955	31051222	18403412	49322868	185350	2268497	55463	55463	177569	4212868
3503	4-ethylphenylsulfate	Xenobiotics	Benzoate Metabolism	36099	LC/MS Neg	100001756	3580	201.023	123-07-9		C13637		371716	1501462	1925582	218104	595306	872903	958394	492413	32536820	18370362	1.46688e+06	728258	922771	19712546	706329	90340	3381292	938942	4429947	341975	661780	5614548	419968	155858	4250054	689812	470534	350367	618963	2709744	8114559	679531	124178	381313	345123	265885	1403174
4501	4-hydroxychlorothalonil	Xenobiotics	Chemical	48441	LC/MS Neg	100006082	4427	244.908	28343-61-5	34217			2619750	1.47825e+06	1207371	1.85109e+06	1.69124e+06	2122466	2517100	1415622	1553289	2310191	2.6688e+06	1724860	1058057	1.82322e+06	2123978	2442581	2413952	2282461	3386132	1469432	7475901	2.84219e+06	3077133	3545672	2324799	4583734	1802855	5173162	2029156	4355555	2726248	4380598	191732	1404179	1037179	2524814	2171592
4498	4-methylbenzenesulfonate	Xenobiotics	Chemical	43592	LC/MS Neg	100002390	2350	171.012	104-15-4	6101	C06677		27653	34795	31537	37421	20280	30029	40351	27119	72203	34378	40758	35244	36665	26868	45278	35690	27753	27680	28669	31502	25282	26298	22922	35332	54900	39992	24767	62554	22182	39432	74185	37062	41867	41372	24155	24337	36125
3556	5-acetylamino-6-amino-3-methyluracil	Xenobiotics	Xanthine Metabolism	34424	LC/MS Polar	100001403	1710	197.068	1196153-01-1	88299	C16366	HMDB04400	14136422	1146062	4170846	894201	9749294	9550904	14772036	6224297	2795728	3263188	4373990	376524	6802553	12762741	6679630	7234734	6.7076e+06	8620914	3033762	27491776	36221100	4670136	13401574	10628537	4053374	920355	5761916	157168	21634342	6542119	15069121	390398	157168	572913	18821720	3055223	8113932
3899	methyl glucopyranoside (alpha + beta)	Xenobiotics	Food Component/Plant	46144	LC/MS Neg	100005864	1070	193.072					77938	157549	76264	1309911	326202	165006	1910468	231897	834172	273098	176716	343239	38121	255472	103330	178085	742762	191271	989667	164179	1335802	1048292	200740	174476	604680	609608	186423	763226	938775	483691	324712	555920	56124	177564	483614	255124	175380
3518	methyl-4-hydroxybenzoate sulfate	Xenobiotics	Benzoate Metabolism	48429	LC/MS Neg	100006116	2873	230.997					6188353	25867	2106343	1386623	190222	6418498	1375023	2324086	1.74554e+06	3250304	14633371	8009047	359258	2166102	8071045	11841539	9810762	6797135	22744644	7511208	26041660	329776	14542953	5414478	104070	262208	3089857	3557457	6111257	8013648	123640	282697	264290	712206	1055643	1212892	9601921
3647	retinal	Xenobiotics	Food Component/Plant	40807	LC/MS Pos Late	100004088	1666	285.221		638015	C00376	HMDB01358	90690	98918	72865	133348	102053	125633	182190	156083	96476	219868	88041	149676	170903	205388	72865	175643	160048	206242	148434	80319	260840	132297	151410	186296	211887	792414	168042	187808	253596	172168	137524	214471	196660	175030	210030	111660	213670
3546	theophylline	Xenobiotics	Xanthine Metabolism	18394	LC/MS Neg	100000437	2356.9	179.057	58-55-9	2153	C07130	HMDB01889	12023415	949726	3.09682e+06	1494928	7195972	13259511	13303818	5716145	5272702	3985646	4297959	553849	7149737	7.01298e+06	8181227	3926156	2974527	10946304	1998499	19798606	18928682	4637950	7837695	10527385	3467231	401025	6262616	557999	11008409	18948132	11532988	865578	119445	323457	21389488	2785998	3514565
3935	2-keto-3-deoxy-gluconate	Xenobiotics	Food Component/Plant	48141	LC/MS Polar	100005946	1900	177.04	17510-99-5	161227	C00204	HMDB01353	7157597	8408380	7.75822e+06	8666227	6870590	11614831	6225326	16952952	6578602	7.71176e+06	7.62587e+06	8004365	10641657	3275459	6201622	7.35227e+06	9314120	11450479	9313465	3.66865e+06	9096418	5332074	4790104	13749305	7829934	6703793	6834108	4253047	7984570	6313568	6953635	6219770	5228942	9308402	9755332	6575060	6868932
3572	2-piperidinone	Xenobiotics	Food Component/Plant	43400	LC/MS Pos Early	100004295	1675	100.076	675-20-7	12665		HMDB11749	31258976	8451961	26671988	19180760	9951780	6044460	18526600	15109308	8946834	4989718	10473312	24412908	12743993	12225141	6051993	4398851	3028232	29450796	8410169	37799308	16652033	8235342	4105056	24032644	6816198	12271513	9122603	4433762	5418534	12194348	5357102	34157064	4.13299e+06	10485557	36394672	5640833	6288260
3463	3-hydroxyhippurate	Xenobiotics	Benzoate Metabolism	39600	LC/MS Neg	100002122	1687	194.046	1637-75-8	450268		HMDB06116	5480722	61546	12563470	2227162	418309	684278	3617860	1049115	3499918	139569	655368	5659681	6294537	6104125	2400903	307103	2057623	2295445	1643273	10893302	14246432	210115	309125	3412383	2607465	3799980	477072	2756917	4517102	3420249	1084255	1570472	922445	2390194	468834	1254526	3122799
3898	4-allylphenol sulfate	Xenobiotics	Food Component/Plant	37181	LC/MS Neg	100001868	3805	213.023					307438	137340	1847907	833989	257574	1010456	376382	355024	1344762	695695	2.08686e+06	1009412	246532	1.52223e+06	1.44634e+06	1166104	769871	1895610	5108793	326134	10278688	2435335	4180556	348679	10305258	3000392	4637895	2.02908e+06	1544634	1372584	679051	731768	771650	1958954	1306375	1.96347e+06	1075258
3464	4-hydroxyhippurate	Xenobiotics	Benzoate Metabolism	35527	LC/MS Neg	100001423	1475	194.046	2482-25-9	151012		HMDB13678	1.88158e+06	705007	1449934	4010871	712221	1400213	934948	3.66956e+06	1664786	510805	1346834	17437060	20914174	1327738	2140248	1135367	1466223	1578076	3487376	3.92635e+06	5186078	2481699	1642132	3.40438e+06	3262163	2399422	849787	3209508	1303028	1506067	904208	2.02809e+06	514752	1785811	1.65636e+06	454638	2747519
3493	4-methylcatechol sulfate	Xenobiotics	Benzoate Metabolism	46146	LC/MS Neg	100004111	2665	203.002					2559337	7891406	7502609	8997374	8879121	8035835	17889482	2433209	16068045	6517633	7255714	15100886	19747892	27433524	67067480	24724352	12814213	6116679	6589029	17729312	5243681	6539364	13271858	9437794	7507335	8.26701e+06	17979410	12906439	8724012	6372142	8554325	8123799	4864818	2408277	155264	15287921	24540436
3504	4-vinylphenol sulfate	Xenobiotics	Benzoate Metabolism	36098	LC/MS Neg	100001755	3320	199.007	2628-17-3	6426766	C05627	HMDB04072	7907393	3200475	3735534	4250862	5765572	7455187	10027063	2552659	2625719	7412509	4057173	2347827	3696856	56737628	8930981	5953867	3104790	48323812	7.7022e+06	3719316	4881792	3102924	2971047	2359658	83034408	2008094	5968963	1.98307e+06	7109220	7647344	32543398	773266	2664737	5609900	2965517	6560347	10473263
4518	6-hydroxyindole sulfate	Xenobiotics	Chemical	48698	LC/MS Neg	100006260	2498	212.002					904208	818693	1042828	633261	979807	2178818	1.81566e+06	1026107	2382166	1010761	1642394	2122738	2659512	1366037	1145618	1774215	865723	1.69714e+06	771163	1786105	3689283	769106	1192065	3.08852e+06	812762	789632	2253266	3070353	926278	1408277	1646066	1990517	878330	2423325	313764	1393238	1811120
3470	benzoate	Xenobiotics	Benzoate Metabolism	15778	LC/MS Neg	100000008	1750	121.029	65-85-0	243	C00180	HMDB01870	567083	1377271	1465344	1350212	1576934	1477452	1.73415e+06	1545838	1.86366e+06	2.08479e+06	1615044	1.69219e+06	2.03333e+06	1.76775e+06	1287000	1403518	1496005	1557243	1480078	325289	6593702	1277489	988056	2123479	1505230	1342207	5087920	1667575	1675423	1499047	2240762	1315910	1815293	1489653	1465197	1302678	1391888
3705	beta-cryptoxanthin	Xenobiotics	Food Component/Plant	57591	LC/MS Pos Late	100001977	2560	552.433	472-70-8	6384256		HMDB33844	1164797	2946729	861485	1686530	5028273	7851957	7291629	3847938	6358691	42596344	5469339	8520881	4230793	10072324	3223990	6572766	21745848	3405105	12011992	2521166	1638716	4814218	2809732	819583	6615877	367557	4787453	4282237	4300229	7055870	2337810	3947443	4922211	8028529	4366389	2471974	3630102
3987	carotene diol (1)	Xenobiotics	Food Component/Plant	57635	LC/MS Pos Late	100015966	1720	568.428					17980736	13505798	4864146	16426031	10999769	10458570	9603815	5413887	11648035	21030808	12753514	8.08519e+06	11829748	22655888	9877019	17568214	9540385	7364762	18298046	13517138	26929336	7268273	4197749	8286342	23106920	8764091	6.24929e+06	19222516	8394810	13190888	14010259	12262057	39884584	12258600	21626232	6684591	11427312
3988	carotene diol (2)	Xenobiotics	Food Component/Plant	57636	LC/MS Pos Late	100015967	1904	568.428					5670532	4.0207e+06	1592883	4819844	3.46349e+06	3566337	2787908	2205668	2709017	5381627	3.71131e+06	1591181	2953560	4948020	2227481	4032768	2744510	2450324	5113026	3.69022e+06	6718982	2153661	1405318	2501923	5873521	3886230	2650707	3856460	2725323	3745090	3701258	3.52741e+06	11064171	3255172	5494261	2452940	3373698
3989	carotene diol (3)	Xenobiotics	Food Component/Plant	57637	LC/MS Pos Late	100015968	1948	568.428					1551461	1308987	576921	1681335	1459222	1446003	1175190	598064	1078888	2315660	1131436	505963	1105441	2165945	1225330	1949318	1160637	1087686	2.01713e+06	1272501	1473975	900347	727467	876175	1682471	597005	1274741	2396865	901986	1.73957e+06	1.03767e+06	2091049	1304666	1645332	1478550	794816	1.8107e+06
3488	catechol sulfate	Xenobiotics	Benzoate Metabolism	35320	LC/MS Neg	100001605	1906	188.986	4918-96-1	3083879		HMDB59724	20759742	2700304	9986905	7992272	9050405	33500330	34519372	11845410	15075662	13887893	29769412	10796426	13879685	19905968	14384427	5440166	20486256	24640966	19812656	20761082	32614606	12662221	9240851	6454038	27819800	5983186	19577528	24650118	37687524	27678848	59631304	4945887	10263318	6880508	11942083	18300512	13099286
3731	cinnamoylglycine	Xenobiotics	Food Component/Plant	38637	LC/MS Neg	100002253	3127	204.067	16534-24-0	709625		HMDB11621	504705	350786	60748	120499	4814467	774372	874807	332798	559036	1620771	1602239	77536	636134	2391608	12884	661724	2526348	789736	1614239	57854	2187961	414817	1359958	267461	4140867	1.77041e+06	1299426	48307	702342	187182	3801782	131540	619415	123910	212670	684305	901276
4451	ectoine	Xenobiotics	Chemical	35651	LC/MS Pos Early	100001635	1980	143.082	96702-03-3	126041	C06231		603317	197829	102841	6282239	559022	301624	3053026	659843	1450554	3207356	1118255	1.00139e+06	5375093	2704907	1273234	6540129	138619	576931	735267	322784	9186937	320904	455170	529109	552938	363432	879101	2099361	1132815	1774713	663415	554785	5242182	1721425	852445	469421	1470592
4452	EDTA	Xenobiotics	Chemical	22163	LC/MS Neg	100001002	643	291.083	60-00-4	6049	C00284	HMDB15109	2321475840	1648905728	3534868480	2583628800	2683605504	2183363584	2009830912	2088036352	2745766912	2545199104	2256096256	2283981568	2345001472	3003025408	2080883840	2064359296	2077607552	2125724544	2705618432	1845225216	1994832384	2544560384	2402980608	2527813120	2904430336	2041236992	1865957376	2112248448	2311012864	2295899136	2503746816	2806632448	2824293632	3059447040	2284109056	2219790080	3135398912
3762	ergothioneine	Xenobiotics	Food Component/Plant	37459	LC/MS Pos Early	100002154	850	230.096	58511-63-0	3032311	C05570	HMDB03045	4676107	6043197	1881000	6781248	3740380	3046746	4129806	5989426	2735103	4247221	3.61166e+06	3590734	1.56753e+06	5001329	4798094	3.77687e+06	4010449	8150943	6214096	3514635	14611808	6619871	3088709	6501342	13032267	54228644	1834506	7184679	6.95226e+06	10105346	3687617	6.88082e+06	1773793	3650095	4730779	1744575	2731881
3764	erythritol	Xenobiotics	Food Component/Plant	20699	LC/MS Polar	100000846	1491	167.056	149-32-6	222285	C00503	HMDB02994	966367	936012	807235	1012186	814972	1766389	878534	1090672	1007361	1109112	705275	1305735	942398	871470	797001	1383183	1.30844e+06	1196575	2.55406e+06	1033988	1119299	1143656	966994	1530985	1571796	1404388	1205606	973939	8004885	1060710	1269634	1396509	667844	1.32876e+06	9682094	693353	1560414
3688	gluconate	Xenobiotics	Food Component/Plant	587	LC/MS Polar	338	2922	195.051	527-07-1	10690	C00257	HMDB00625	26242956	38421184	14061534	16894934	29258692	30860228	37544380	59013960	21119320	23884752	26745448	33023398	49076096	31751262	29905936	44291672	43824908	32605846	39796056	32129720	35614284	28105472	31001810	57716692	38224356	40106592	45125504	19466700	41125580	23660124	27840052	30045852	23470400	32779592	24987902	27619372	22563258
3458	hippurate	Xenobiotics	Benzoate Metabolism	15753	LC/MS Neg	100000014	2106.9	178.051	495-69-2	464	C01586	HMDB00714	34648480	14085144	27111544	8736256	34332172	38652868	105188544	16685212	65482168	32612396	76701680	20900340	61795312	137137680	12303852	18275360	96008280	32802072	125961856	52152904	203936528	16502516	23718530	95567688	44513120	58261760	37143368	106309712	62757620	40670464	51839236	7121612	32197292	12386728	17328100	29563368	43645800
3788	homostachydrine*	Xenobiotics	Food Component/Plant	33009	LC/MS Pos Early	100001550	1750	158.118	1195-94-4	441447	C08283	HMDB33433	5229007	2545227	4596974	2020410	6343020	6400533	13426752	5546092	2337416	9258818	7330426	4171033	3395806	5416964	3906952	4284878	5134267	6706617	4003699	2233155	20692466	6292491	1303066	3189331	2546681	6206536	3274886	3209265	13495534	4183377	20161440	2715207	386324	2551114	5226555	2129327	6443103
4460	iminodiacetate (IDA)	Xenobiotics	Chemical	21025	LC/MS Pos Early	100000900	808	134.045	142-73-4	8897	C19911	HMDB11753	118644680	38031944	60666588	53515040	52601224	45557828	44160420	50165136	53842460	52627920	46073016	43582480	47979672	82484872	38334264	46190724	50966592	46516160	47796380	109659576	41939796	48144720	49487928	42890676	57680800	46853292	42165264	45330968	55519856	45971704	48758960	56422740	54471308	63908876	54168912	47391880	54652576
4462	lanthionine	Xenobiotics	Chemical	42002	LC/MS Pos Early	100003892	1730	209.059	3183-08-02	98504			380097	350750	250458	512528	333709	433650	564344	360137	310566	469169	583710	497214	681947	474769	314806	409598	490152	611260	515689	290173	1300852	300367	271897	1131024	606151	814262	336267	337130	1256601	1062747	402018	352384	1310740	297869	377358	409042	325174
4496	N-methylpipecolate	Xenobiotics	Chemical	47101	LC/MS Pos Early	100005383	1932	144.102	41447-17-0	11286529			3226821	4430913	1.73347e+06	2697303	1500881	3979501	3472485	797633	3483267	1729585	1.60566e+06	1.53726e+06	2440925	9200996	3.94585e+06	2961767	2416634	4323169	2099931	7629461	4024179	3.90807e+06	2577302	2720953	6948128	1632725	1361628	3974489	7439162	5213576	3.69159e+06	1.85128e+06	2505867	9199239	3358478	773081	4455789
3490	O-methylcatechol sulfate	Xenobiotics	Benzoate Metabolism	46111	LC/MS Neg	100004208	2344	203.002		22473		HMDB60013	2931558	652801	1756760	674792	1.39882e+06	7308260	5.56387e+06	1922844	2717968	2090877	6896616	2093295	1634491	3590957	2864691	2330502	1746924	3339936	3.02089e+06	4317501	5508660	1164578	1545424	1338030	2532496	581093	1984447	3530411	5370790	4902130	10564854	506172	585188	791825	4851403	1518914	2837695
4387	O-sulfo-L-tyrosine	Xenobiotics	Chemical	45413	LC/MS Neg	100005384	990	260.023		514186			1.80149e+06	1314335	1841654	1987289	1.77957e+06	1680186	1327696	1511639	1118543	1443426	1873038	1161164	857248	1175025	1454669	2024964	1410568	1612556	2256891	726903	2296452	1269319	1858808	2426115	2121053	1910336	1332740	1656277	1307625	1632845	1.69435e+06	2207301	2046757	2192272	2534611	1290226	1.90317e+06
3525	p-cresol sulfate	Xenobiotics	Benzoate Metabolism	36103	LC/MS Neg	100001315	2890	187.007	3233-57-7	4615423		HMDB11635	68220448	179220592	202500336	89775744	341619424	386679776	273890528	104234144	342734144	443581216	250422816	169055104	445885376	364394816	146852288	334655264	541808640	264719776	230862992	383872256	425860160	252683280	279890528	560042048	134931248	351660224	278260448	342656576	340923584	252887536	236317296	457331008	332048032	7599707	1443200	252454480	636225536
4479	perfluorooctanesulfonic acid (PFOS)	Xenobiotics	Chemical	57564	LC/MS Polar	100010955	662	498.93	1763-23-1	74483	C18142	HMDB59586	2694720	555749	649181	1908863	2456612	1238699	1141291	1863991	1173918	3092559	1238213	2.39136e+06	572402	1591250	1379355	1495084	3149006	4736159	2352888	792349	1175058	1226362	4949245	7700632	2.051e+06	8114006	1634466	4134660	3.52027e+06	2029054	2629922	6165696	806071	2970281	316920	1790630	1184831
3927	pyrraline	Xenobiotics	Food Component/Plant	48428	LC/MS Neg	100001767	2304	253.119	74509-14-1	122228		HMDB33143	700441	263761	228989	191064	185228	368355	638644	257840	1596748	256121	295591	738474	1860278	290992	595514	84862	891493	466595	1195001	254532	415635	417406	613602	1393194	1003043	45058	78541	363420	339826	1006906	97455	70318	50997	37207	46547	105495	453973
3851	quinate	Xenobiotics	Food Component/Plant	18335	LC/MS Polar	100000442	2432.9	191.056	77-95-2	6508	C00296	HMDB03072	146390672	434803	12603380	2100660	54919380	112828536	115967984	34634520	28244562	10484628	83490576	45175976	67850880	42754416	63740000	4.12596e+06	2206903	58154332	22195008	229946816	297872352	57530500	17114532	545063	4430002	3886084	56167556	7878495	193441472	103136488	266744576	570876	773384	636342	19717796	908346	28426640
3875	stachydrine	Xenobiotics	Food Component/Plant	34384	LC/MS Pos Early	100001296	1440	144.102	4136-37-2	115244	C10172	HMDB04827	11957937	55440796	66695212	38086644	14646379	32429994	311864768	184022848	388225920	28138602	54156944	13322934	58555968	233307504	25762004	41108856	728111168	195834208	839967680	54463052	25154786	1352925824	83747080	46368432	56722056	17336264	290610464	62840940	476899264	354314784	45633484	157714832	9709959	105290736	211832784	12872366	48097728
4488	succinimide	Xenobiotics	Chemical	41888	LC/MS Polar	100003696	2155	116.035	123-56-8	11439	C07273		310634	437217	367753	506829	660351	302159	719762	281635	368489	500391	300436	497645	356474	409968	240463	266621	304093	401809	369597	333873	432284	651375	463394	833159	797513	435363	755177	281176	367902	598748	306939	902821	429323	338258	301596	311484	474702
4384	sulfate*	Xenobiotics	Chemical	46960	LC/MS Neg	100002528	616	96.9601	14808-79-8	1118	C00059	HMDB01448	42495856	34719408	32606046	33278124	27634848	28199364	46229692	31853036	31011142	34374632	41551240	44496912	37584080	49473232	31596812	39707436	36458648	38469816	46546340	42774272	71389792	28542312	35581408	42104836	31644278	51978528	36132908	42233544	44375288	37404392	40388836	38575788	55739152	37125228	33472902	41633304	30722416
3996	tartronate (hydroxymalonate)	Xenobiotics	Bacterial/Fungal	20693	LC/MS Neg	100000840	610	118.999	80-69-3	45	C02287	HMDB35227	826392	1182900	771976	1483546	798578	1.63647e+06	1297284	1274360	1445717	1740380	1703055	1808179	1.01332e+06	4351339	1122292	1346019	1397420	1087639	2.06628e+06	863386	930077	1959393	1186049	197333	1627819	8174439	3933371	1550683	1691478	1116591	1.02779e+06	1122228	1150028	907960	1135445	799935	1270193
3545	theobromine	Xenobiotics	Xanthine Metabolism	18392	LC/MS Pos Early	100000445	1600	181.072	83-67-0	5429	C07480	HMDB02825	72515040	151265760	14661802	42197688	131153328	41443104	43142944	16628106	18695032	32826626	20445812	865695	11889617	29594112	204175872	24101304	268450688	95394432	426691840	62900748	79991712	40134404	44037744	107296976	29255844	39051240	58517344	12851136	26190336	50768588	46104640	7797750	692154	33166540	55829152	164636688	306452224
4522	thioproline	Xenobiotics	Chemical	53231	LC/MS Pos Early	100009232	1250	134.027	34592-47-4	93176			7735047	7315040	7367851	7344478	8186449	7368856	4206175	5636271	4099041	4382148	6219508	5302400	5195646	6014810	9535072	8678962	7228648	7977185	8547894	7735947	6949825	7525173	10110399	13972045	5635283	7505100	5606024	4.16906e+06	7675172	9784210	5731613	9886032	12694230	8815516	6946463	9240583	9898490
4056	1-hydroxy-2-naphthalenecarboxylate	Xenobiotics	Drug	38140	LC/MS Neg	100002394	3930	187.04	86-48-6	6844	C03203		0	0	0	0	0	0	0	0	0	0	0	0	0	0	0	0	0	0	0	0	0	0	0	0	0	0	0	0	0	0	0	0	0	0	0	0	0
4038	2-hydroxyacetaminophen sulfate*	Xenobiotics	Drug	33173	LC/MS Neg	100001791	1674	246.008		86290013			0	0	0	0	0	4382658	0	47321	0	8475582	0	0	0	0	0	0	0	60144	33726	118803	885738	0	4647054	0	493111	0	0	0	9496779	160287	69692	0	0	0	6.37507e+06	0	0
4050	2-hydroxyibuprofen	Xenobiotics	Drug	43330	LC/MS Neg	100004169	3462	221.118	51146-55-5	10443535		HMDB60920	281659	0	0	0	0	0	0	0	203162	0	0	0	0	0	0	4.08204e+06	0	0	862536	60280	0	0	147672	18160638	0	0	0	0	0	0	59090	0	0	0	0	0	191131
4046	2-methoxyacetaminophen glucuronide*	Xenobiotics	Drug	33161	LC/MS Neg	100001795	1633	356.099		14367271			0	0	0	0	0	669570	0	0	0	888054	0	0	0	0	0	0	0	0	0	29749	40198	0	901679	0	32126	0	0	0	1259056	0	0	0	0	0	1216134	0	0
4039	2-methoxyacetaminophen sulfate*	Xenobiotics	Drug	47031	LC/MS Neg	100001793	1949	260.023		86290014			0	0	0	0	0	642918	0	0	0	862626	0	0	0	0	0	0	0	0	0	49117	52115	0	477494	0	51046	0	0	0	1110165	0	0	0	0	0	1209618	0	0
4040	3-(cystein-S-yl)acetaminophen*	Xenobiotics	Drug	34365	LC/MS Pos Early	100001797	2420	271.075		5233914			0	0	0	0	0	542560	0	0	0	684308	0	0	0	0	0	0	0	0	0	0	0	0	617585	0	0	0	0	0	399723	0	0	0	0	0	862453	0	0
4041	3-(N-acetyl-L-cystein-S-yl) acetaminophen	Xenobiotics	Drug	45721	LC/MS Neg	2048	2094	311.071	52372-86-8	83967			0	0	0	0	0	438006	0	0	0	631976	0	0	0	0	0	0	0	0	0	0	0	0	671509	0	0	0	0	0	536372	0	0	0	0	0	1265800	0	0
3564	3-hydroxycotinine glucuronide	Xenobiotics	Tobacco Metabolite	43470	LC/MS Neg	100004494	1745	367.115	132929-88-5	183115		HMDB01204	0	0	95809	0	0	0	0	0	0	0	0	0	0	0	77850	0	0	0	0	0	0	0	0	0	0	0	0	0	0	0	279109	0	0	0	0	0	33780
4044	4-acetamidophenol	Xenobiotics	Drug	12032	LC/MS Neg	1383	2173.7	150.056	103-90-2	1983	C06804	HMDB01859	0	0	0	0	0	1.7236e+06	0	0	0	3.84063e+06	0	0	0	0	0	0	0	0	0	52608	73331	0	1501719	0	87710	0	0	0	1427006	0	0	0	0	0	2755023	0	0
4045	4-acetamidophenylglucuronide	Xenobiotics	Drug	15736	LC/MS Neg	100000043	1400	326.088	120595-80-4	83944		HMDB10316	0	0	0	0	0	11766759	0	55841	0	16588303	0	0	0	0	0	0	0	0	0	57276	435247	0	8943091	0	138575	0	0	0	15125208	74520	16676	0	0	0	21579736	0	0
4042	4-acetaminophen sulfate	Xenobiotics	Drug	37475	LC/MS Neg	2049	1792	230.013	10066-90-7;32113-41-0	83939	C06804	HMDB59911	0	0	0	0	0	20307536	0	163742	0	33351380	28126	0	17885	0	0	0	15080	0	101561	268886	1151089	46423	11877498	0	525801	48010	15213	0	14604191	372398	66654	0	43806	0	34699384	15327	23906
4064	4-acetylphenol sulfate	Xenobiotics	Drug	44620	LC/MS Neg	100000711	2375	215.002		4684006			436475	26631	18932	153650	0	155536	154394	30294	217314	94542	167135	81773	82156	143144	95075	35261	255930	168294	302684	252902	70198	108251	0	57891	265937	132529	129910	176590	122900	183479	175589	27359	0	0	0	0	113741
4118	4-hydroxycoumarin	Xenobiotics	Drug	37445	LC/MS Neg	100002049	2470	161.024	1076-38-6	54682930	C20414		0	0	0	0	96482	424679	151636	656451	108947	386718	825525	95676	65762	120004	42540	45108	484145	62465	94404	0	646973	0	413008	478292	344271	183443	339714	0	163124	0	85874	49299	1755954	35124	64419	28164	652123
4190	alpha-hydroxymetoprolol	Xenobiotics	Drug	54738	LC/MS Pos Early	100006385	2900	284.186	56392-16-6	114962		HMDB60994	0	0	0	0	0	0	0	0	0	0	0	0	0	0	0	190543	3.30545e+06	0	0	0	0	0	0	609240	0	0	0	0	0	108324	0	0	0	0	0	0	0
4086	atenolol	Xenobiotics	Drug	38658	LC/MS Pos Early	100002726	2668	267.17	29122-68-7	2249	D00235	HMDB01924	0	0	0	0	0	0	0	0	0	0	0	0	0	0	0	0	0	0	0	0	0	0	0	0	0	0	10651782	0	0	0	0	32103480	0	0	0	0	0
4034	azithromycin	Xenobiotics	Drug	52966	LC/MS Pos Late	100008963	918	749.516	83905-01-5	2269	C06838	HMDB14352	0	0	0	0	0	0	0	0	0	0	0	0	0	0	0	0	0	0	0	0	0	0	0	0	0	0	0	0	0	0	0	0	0	0	35134524	0	0
4089	baclofen	Xenobiotics	Drug	57646	LC/MS Pos Early	100015779	3163	214.063	1134-47-0	2284	D00241	HMDB14327	0	0	0	0	0	0	0	0	0	0	0	0	0	0	0	0	0	0	0	0	0	0	0	0	0	0	0	0	0	0	0	0	0	0	0	0	0
4100	carbamazepine	Xenobiotics	Drug	37033	LC/MS Pos Late	100001933	880	237.102	298-46-4	2554	D00252	HMDB14704	0	0	0	0	0	0	0	0	0	0	0	0	0	680992640	0	0	0	0	0	0	0	0	0	0	0	0	0	0	0	0	0	0	0	0	0	0	0
4101	carbamazepine 10,11-epoxide*	Xenobiotics	Drug	37020	LC/MS Pos Early	100002321	3020	253.097	36507-30-9	2555	C07496	HMDB60658	0	0	0	0	0	0	0	0	0	0	0	0	0	31848862	0	0	0	0	0	0	0	0	0	0	0	0	0	0	0	0	0	0	0	0	0	0	0
4102	carbamazepine glucuronide*	Xenobiotics	Drug	37056	LC/MS Neg	100002322	3884	411.12					0	0	0	0	0	0	0	0	0	0	0	0	0	3822616	0	0	0	0	0	0	0	0	0	0	0	0	0	0	0	0	0	0	0	0	0	0	0
4052	carboxyibuprofen	Xenobiotics	Drug	43333	LC/MS Neg	100004171	1920	235.098	15935-54-3	10444113		HMDB60564	219367	0	0	0	0	0	0	0	85432	0	0	0	0	0	0	3430524	0	0	296029	17825	46291	0	0	19973462	0	0	0	0	0	0	0	0	0	0	36913	0	92135
4106	celecoxib	Xenobiotics	Drug	38599	LC/MS Neg	100002805	5283	380.069	169590-42-5	2662	C07589	HMDB05014	0	0	0	0	0	0	0	0	0	0	0	0	0	0	0	9622127	0	0	0	0	0	0	0	0	0	0	0	0	0	0	0	0	0	0	0	0	0
4320	cetirizine	Xenobiotics	Drug	54745	LC/MS Pos Late	100009034	1052	389.163	83881-51-0	2678	C07778	HMDB05032	0	0	0	0	0	0	0	0	0	0	689872	0	13497309	0	0	0	0	0	0	39451136	0	0	14575493	0	0	0	0	0	0	0	0	0	0	0	0	0	10964588
3560	cotinine	Xenobiotics	Tobacco Metabolite	553	LC/MS Pos Early	848	2213	177.102	486-56-6	854019		HMDB01046	0	0	12021300	0	0	0	0	0	0	0	0	0	0	0	13341678	0	0	0	0	0	0	0	0	0	0	0	0	0	0	0	42752960	0	0	0	0	0	7322698
3562	cotinine N-oxide	Xenobiotics	Tobacco Metabolite	38662	LC/MS Pos Early	100002719	1377	193.097	36508-80-2	9815514		HMDB01411	0	0	251940	0	0	0	0	0	0	0	0	0	0	0	256018	0	0	0	0	0	0	0	0	0	0	0	0	0	0	0	730231	0	0	0	0	0	115792
4121	desmethylnaproxen	Xenobiotics	Drug	46331	LC/MS Neg	100001787	3045	215.071	52079-10-4	13393711		HMDB13989	0	0	0	0	0	0	0	0	0	0	0	0	0	0	0	0	0	550478	0	0	0	0	0	0	0	0	0	0	32179	0	0	143679	0	0	0	0	0
4122	desmethylnaproxen sulfate	Xenobiotics	Drug	46106	LC/MS Neg	100001788	2250	295.028		184679			0	0	563898	0	0	0	0	0	0	0	0	0	0	0	0	0	0	53029648	0	0	0	0	0	3165234	0	3410715	0	0	0	0	0	18378528	0	0	1157583	0	0
4211	dexlansoprazole	Xenobiotics	Drug	57668	LC/MS Pos Late	100015794	827	370.083	138530-94-6	9578005	D08903		0	0	0	0	0	0	0	0	0	0	0	10580828	0	0	0	0	0	0	0	0	0	0	0	0	0	0	0	0	0	0	0	0	0	0	0	0	0
4128	diphenhydramine	Xenobiotics	Drug	38669	LC/MS Pos Late	100002732	911	256.17	147-24-0	3100	C06960	HMDB01927	0	991489	0	0	0	0	0	0	0	0	0	0	0	0	0	0	0	0	0	0	0	0	1282024	0	0	0	0	0	0	0	0	0	2677351	0	0	0	2384272
4136	escitalopram	Xenobiotics	Drug	40459	LC/MS Pos Late	100003444	908	325.171	219861-08-2	146570	D07913	HMDB05028	0	0	0	0	0	0	0	0	0	0	0	0	4760744	0	0	0	0	0	0	0	0	0	0	0	0	0	14737203	0	0	0	0	0	0	0	0	0	0
4138	famotidine	Xenobiotics	Drug	42613	LC/MS Pos Early	100003964	2718	338.052	76824-35-6	5702160	D00318	HMDB01919	0	0	0	0	0	0	0	0	0	0	0	0	0	0	0	0	0	0	0	3265862	0	0	0	0	0	0	0	0	0	0	0	0	0	0	0	0	0
4140	fexofenadine	Xenobiotics	Drug	42021	LC/MS Pos Late	100004018	944	502.295	83799-24-0	3348	C06999	HMDB05030	0	0	0	0	0	0	0	0	0	0	0	0	0	0	0	0	0	0	0	0	0	13807977	0	0	0	0	0	0	2481432	7743902	0	0	0	0	14852766	0	0
4336	fluconazole	Xenobiotics	Drug	57707	LC/MS Pos Early	100015972	2731	307.111	86386-73-4	3365	D00322	HMDB14342	0	0	0	0	0	0	0	0	0	0	0	0	0	0	0	0	0	0	0	0	0	0	0	0	0	0	0	0	56058820	0	0	0	0	0	0	0	0
4144	fluoxetine	Xenobiotics	Drug	44619	LC/MS Pos Late	1382	1025	310.141	59333-67-4	3386	D00326		0	0	0	0	0	0	0	0	0	0	0	0	0	0	0	0	0	0	0	0	0	0	0	0	0	0	0	0	0	0	0	0	0	0	0	0	0
4149	gabapentin	Xenobiotics	Drug	38686	LC/MS Neg	100002806	2407.4	170.119	60142-96-3	3446	D00332	HMDB05015	0	0	0	0	0	0	0	0	5041865	0	0	0	1.90223e+06	0	0	0	0	0	0	5393525	0	0	0	0	0	0	0	0	0	2.91853e+06	0	0	0	3882893	0	0	0
4317	guaifenesin	Xenobiotics	Drug	43390	LC/MS Pos Early	100004286	2656	199.096	93-14-1	3516	D00337	HMDB04998	0	0	0	0	0	0	0	0	0	0	0	0	0	0	0	0	0	0	0	0	0	0	0	0	0	0	0	0	0	0	0	0	0	0	0	0	0
4153	homoveratric acid	Xenobiotics	Drug	43508	LC/MS Pos Early	100004189	2700	197.081	93-40-3	7139		HMDB00434	0	0	0	0	0	0	0	0	0	0	0	0	0	0	0	0	0	0	0	0	0	0	0	9365657	0	0	0	0	0	0	0	0	0	0	0	0	0
4154	hydrochlorothiazide	Xenobiotics	Drug	39625	LC/MS Neg	100002734	2046	295.957	58-93-5	3639	C07041	HMDB01928	0	0	0	0	0	0	0	0	0	0	0	5269415	0	0	0	0	0	0	0	0	0	0	0	0	0	0	0	0	0	609701	0	0	0	0	0	0	302488
4156	hydroquinone sulfate	Xenobiotics	Drug	35322	LC/MS Neg	100001604	1395	188.986	123-31-9	161220	C00530	HMDB02434	190693	33819	196200	92621	32220	242664	392307	149800	142408	75214	207562	172113	120816	183511	142088	60833	286638	266685	272371	44828	198116	90577	163081	243967	112793	69606	735329	480879	221881	233678	555254	118784	22221	37762	0	85889	204882
4157	hydroxybupropion	Xenobiotics	Drug	32882	LC/MS Neg	100001309	5084	254.095		446		HMDB12235	0	0	0	0	0	0	0	0	0	0	0	0	0	0	0	0	0	0	0	53428392	0	0	0	0	0	0	0	3641233	0	0	0	0	0	0	0	0	12499265
3561	hydroxycotinine	Xenobiotics	Tobacco Metabolite	38661	LC/MS Pos Early	100002717	2030	193.097	34834-67-8	10219774		HMDB01390	0	0	2298778	0	0	0	0	0	0	0	0	0	0	0	1492659	0	0	0	0	0	0	0	0	0	0	0	0	0	0	0	5353736	0	0	0	0	0	642491
4049	ibuprofen	Xenobiotics	Drug	17799	LC/MS Neg	1487	4925	205.123	15687-27-1	3672	D00126	HMDB01925	3370523	0	0	0	0	0	0	0	0	0	0	0	0	0	0	41918492	0	0	2300222	0	0	0	0	122989888	0	0	0	0	0	0	0	0	0	0	0	0	0
4048	ibuprofen acyl glucuronide	Xenobiotics	Drug	38366	LC/MS Neg	100002406	4976	381.155	115075-59-7	163959			36335	0	0	0	0	0	0	0	0	0	0	0	0	0	0	4307026	0	0	0	0	0	0	0	9330646	0	0	0	0	0	0	0	0	0	0	0	0	22506
4151	lamotrigine	Xenobiotics	Drug	54762	LC/MS Pos Early	100009390	3379	256.015		3878	D00354	HMDB14695,HMDB05043	0	0	0	0	0	0	0	0	0	0	0	0	194027	0	0	0	0	0	0	0	0	0	0	0	0	0	0	0	0	0	0	0	0	0	0	0	0
4174	levetiracetam	Xenobiotics	Drug	57641	LC/MS Pos Early	100015873	1925	171.113	102767-28-2	5284583	D00709,C07841		0	0	0	0	0	0	0	0	0	0	0	0	969594304	0	0	0	0	0	0	0	0	0	0	0	0	0	0	0	0	0	0	0	0	0	0	0	0
4175	lidocaine	Xenobiotics	Drug	35661	LC/MS Pos Early	100001538	3250	235.18	137-58-6	3676	D00358	HMDB14426	0	0	0	0	0	0	0	0	0	0	0	0	0	0	0	0	0	0	0	0	0	0	0	0	0	0	0	0	0	0	0	0	0	0	0	0	0
4183	meprobamate	Xenobiotics	Drug	21093	LC/MS Pos Early	100000735	2994	219.134	57-53-4	4064	D00376	HMDB14515	0	0	0	0	0	0	0	0	0	0	0	0	0	0	0	0	0	0	0	0	0	0	0	0	0	0	0	0	0	0	0	0	0	0	0	0	0
4184	metformin	Xenobiotics	Drug	38306	LC/MS Pos Early	100002405	2817	130.109	1115-70-4	4091	C07151	HMDB01921	0	0	0	0	0	0	0	0	0	0	0	0	0	0	0	0	0	0	0	0	0	0	0	0	0	0	0	371115232	0	0	0	0	0	0	0	0	0
4189	metoprolol	Xenobiotics	Drug	18037	LC/MS Pos Late	2028	760	268.191	56392-17-7	4171	D02358	HMDB01932	0	0	0	0	0	0	0	0	0	0	0	0	0	0	0	0	1855653	0	0	0	0	0	0	0	0	0	0	0	0	266587	0	0	0	0	0	0	0
4191	metoprolol acid metabolite*	Xenobiotics	Drug	34109	LC/MS Pos Early	100001385	2950	268.154	56392-14-4	62936			0	0	0	0	0	0	0	0	0	0	0	0	0	0	0	0	39141808	0	0	0	0	0	0	0	0	0	0	0	0	3246990	0	870193	0	0	0	0	0
4199	naproxen	Xenobiotics	Drug	12122	LC/MS Neg	1384	4155	229.087	22204-53-1	156391	C01517	HMDB01923	0	0	1304654	0	0	0	265636	0	1140946	0	161045	0	0	0	0	0	0	59845056	0	0	0	0	0	1820922	0	4735647	180325	0	0	0	0	26547156	0	0	964650	0	0
4307	N-desmethyl tramadol	Xenobiotics	Drug	52355	LC/MS Pos Early	100006384	3360	250.18	147762-57-0	10354700		HMDB61007	0	0	0	0	0	0	0	0	0	0	0	0	0	0	0	0	0	0	0	0	0	0	0	0	0	0	0	0	0	0	0	17913784	0	0	0	0	16862602
4202	N-ethylglycinexylidide	Xenobiotics	Drug	33080	LC/MS Pos Early	100001539	3209	207.149	7728-40-7	24415	C16561	HMDB60656	0	0	0	0	0	0	0	0	0	0	0	0	0	0	0	0	0	0	0	0	0	0	0	0	0	0	0	0	0	0	0	0	0	0	0	0	0
4207	norfluoxetine	Xenobiotics	Drug	37252	LC/MS Pos Late	100003769	1008	296.126	83891-03-6	4541		HMDB60551	0	0	0	0	0	0	0	0	0	0	0	0	0	0	0	0	0	0	0	0	0	0	0	0	0	0	0	0	0	0	0	0	0	0	0	0	0
4123	O-desmethylvenlafaxine	Xenobiotics	Drug	43334	LC/MS Pos Early	100004173	3253	264.196	300827-87-6	125017	D07793	HMDB60532	0	0	0	0	0	0	0	0	0	0	0	0	0	0	0	0	0	0	0	0	0	0	0	0	0	0	0	0	0	0	0	66943480	0	0	0	0	53977880
4282	o-hydroxyatorvastatin lactone	Xenobiotics	Drug	47879	LC/MS Pos Late	100005937	1145	557.245					0	0	0	0	0	0	0	0	0	0	0	0	0	0	0	0	0	0	0	0	0	0	0	0	0	0	0	0	0	0	0	0	0	0	0	0	0
4315	olmesartan	Xenobiotics	Drug	53256	LC/MS Neg	100006239	3747	445.199	144689-24-7	158781	D05246	HMDB14420	0	0	0	0	0	0	0	0	0	0	0	0	0	0	0	0	0	0	0	0	0	0	0	0	0	0	0	0	0	0	0	0	0	0	0	0	0
4210	omeprazole	Xenobiotics	Drug	38600	LC/MS Pos Late	100002725	717	346.122	73590-58-6	4594	C07324	HMDB01913	0	0	0	0	0	308358	0	0	0	0	0	0	0	0	0	0	0	0	0	48134208	0	0	0	0	0	0	0	0	0	0	2924252	0	0	47485696	0	0	0
4215	pantoprazole	Xenobiotics	Drug	38609	LC/MS Neg	100002808	4398	382.068	102625-70-7	4679	C11806	HMDB05017	0	0	0	0	0	0	0	52268400	0	0	0	0	0	0	0	0	0	0	0	0	0	0	0	0	0	0	0	0	0	0	0	0	0	0	0	0	0
4325	prednisolone	Xenobiotics	Drug	54742	LC/MS Neg	100009252	4701	359.186		5755	C07369,D00472	HMDB14998	0	0	0	0	0	0	0	0	0	0	0	0	0	0	0	0	0	0	0	4128423	3896057	0	0	0	0	0	0	0	0	0	0	0	0	0	0	0	0
4230	pseudoephedrine	Xenobiotics	Drug	39586	LC/MS Pos Early	100002738	3041	166.123	90-82-4	7028	C02765	HMDB01943	0	0	0	0	0	55188	0	0	0	0	0	121217	81290	0	0	0	0	201401	0	0	45777	0	0	0	0	0	0	0	26224304	23207780	159846	245982	0	0	0	0	0
4231	quetiapine	Xenobiotics	Drug	39787	LC/MS Pos Late	100002809	874	384.174	111974-69-7	5002	C07397	HMDB05021	0	0	0	0	0	0	0	0	0	0	0	0	0	0	0	0	0	0	0	0	0	0	0	0	0	0	0	0	0	0	0	0	0	0	0	0	0
4233	quinine	Xenobiotics	Drug	39767	LC/MS Pos Early	100002968	3378	325.191	130-95-0	2728270			0	0	0	0	0	0	0	0	0	0	0	0	0	0	0	0	0	760849	0	0	0	0	0	0	0	0	0	0	0	0	0	0	0	0	0	0	0
4235	ranitidine	Xenobiotics	Drug	38595	LC/MS Pos Early	100002735	2910	315.149	66357-59-3	3001055	D00422	HMDB01930	56282868	0	0	0	0	0	0	0	0	0	0	0	0	0	0	0	0	0	0	0	0	0	0	0	0	0	0	0	0	0	0	0	0	0	0	0	0
4241	salicylate	Xenobiotics	Drug	1515	LC/MS Polar	501	802	137.024	69-72-7	338	C00805	HMDB01895	2966160	5288566	1685306	2044134	1136726	396358592	1461707	581808	1633343	1015219	2813248	255236032	1115597	1298791	6532735	8865864	1627582	6974871	8660884	1109254	18123508	1825287	46793468	753424	3739503	5356062	2236109	2189546	2105530	3375094	534385	1589006	5089982	2158651	166659504	1727968	1120316032
4047	salicyluric glucuronide*	Xenobiotics	Drug	33384	LC/MS Neg	100001332	1463	370.078					104022	441107	34181	27921	47567	1121195	0	0	47501	0	57392	3.81457e+06	0	56195	194817	151756	0	220079	445899	0	394717	32551	9591125	0	48236	31470	55968	113750	49179	80301	0	30544	92901	45081	37240532	0	13461417
4246	sitagliptin	Xenobiotics	Drug	52954	LC/MS Neg	100008964	4485	468.111	486460-32-6	11306691			0	0	0	0	0	0	0	0	0	0	0	0	0	0	0	0	0	0	0	0	0	0	0	13655705	0	0	0	0	0	0	0	0	0	0	0	0	0
4314	sulfamethoxazole	Xenobiotics	Drug	53240	LC/MS Pos Early	100009327	2405	254.059		5329	D00285,C07315,D00447	HMDB15150	0	0	0	0	0	0	0	0	0	0	0	0	0	0	0	0	0	0	0	0	135973536	0	0	0	0	0	0	0	0	0	0	0	0	0	0	0	0
4254	topiramate	Xenobiotics	Drug	2772	LC/MS Pos Early	1388	3004	357.133	97240-79-4	5284627	C07502	HMDB05034	0	0	0	0	0	0	0	0	0	0	0	0	0	0	0	0	0	0	0	0	0	0	0	0	0	0	0	0	26891686	0	0	0	0	0	0	0	0
4255	trazadone	Xenobiotics	Drug	57691	LC/MS Pos Early	100015783	3498	372.159	19794-93-5	5533	C07156,D08626	HMDB14794	0	0	0	0	0	0	0	0	0	0	0	0	7624232	0	0	0	0	0	0	0	0	0	0	0	0	0	0	0	0	0	0	0	0	0	0	0	0
4290	valsartan	Xenobiotics	Drug	48566	LC/MS Neg	100006232	4228	434.22	137862-53-4	5650			0	0	0	0	0	0	0	0	0	0	0	0	0	0	0	0	0	0	0	0	0	0	0	0	0	0	0	0	0	0	0	0	0	0	0	0	0
4264	venlafaxine	Xenobiotics	Drug	38623	LC/MS Pos Late	100002807	848	278.211	93413-69-5	5656	C07187	HMDB05016	0	0	0	0	0	0	0	0	0	0	0	0	0	0	0	0	0	0	0	0	0	0	0	0	0	0	0	0	0	0	0	10957278	0	0	0	0	27030992
4265	verapamil	Xenobiotics	Drug	42990	LC/MS Pos Late	100004028	945	455.29	152-11-4	2520	D02356	HMDB01850	0	0	0	0	0	0	0	0	0	0	0	0	0	0	0	0	0	0	0	0	0	0	0	40574240	0	0	0	0	0	0	0	0	0	0	0	0	0
[truncated: 14 more columns]
